# Supplementary material for: Analyses of Copy Number Variation of GK Rat Reveal New Putative Type 2 Diabetes Susceptibility Loci
Source: PLoS One. 2010 Nov 23;5(11):e14077. doi: 10.1371/journal.pone.0014077 (PMC2990713; doi:10.1371/journal.pone.0014077)
Supplement: Table S1 — CNVRs identified in 3 GK rat DNA samples. (0.05 MB XLS) [file pone.0014077.s003.xls]

## Sheet: Sheet1
Table S1. CNVRs identified in 3 GK rat DNA samples *.
Sample	Chr	Start	End	Length	Mean Log2Ratio	Probe Number
gk1	chr1	1614563	1973086	358524	-1.27	15
gk1	chr1	73840255	73890258	50004	-2.96	3
gk1	chr1	113558148	113711551	153404	-1.27	5
gk1	chr1	144962079	145017227	55149	-0.644	3
gk1	chr1	163594427	163689915	95489	-1.27	4
gk1	chr1	61488495	61679718	191224	1.28	10
gk1	chr1	61869128	62015355	146228	1.28	5
gk1	chr1	64695693	64824019	128327	0.89	10
gk1	chr1	73497673	73611466	113794	1.8	11
gk1	chr1	74492172	75888900	1396729	1.07	48
gk1	chr1	111784794	111841082	56289	1.08	3
gk1	chr1	115659341	115717898	58558	0.879	3
gk1	chr1	116133958	116172325	38368	1.08	3
gk1	chr1	161673475	161690297	16823	1.64	3
gk1	chr1	169041641	169116937	75297	0.536	3
gk1	chr2	58940286	58967650	27365	-2.97	3
gk1	chr2	252699466	252742642	43177	-0.813	9
gk1	chr2	58068	1392190	1334123	0.523	16
gk1	chr2	201437110	201479997	42888	0.686	3
gk1	chr3	69113977	69138477	24501	-2.2	4
gk1	chr3	71619945	71635967	16023	-3.26	3
gk1	chr3	137856129	137940276	84148	-2.2	5
gk1	chr3	146560477	146579191	18715	-0.747	3
gk1	chr3	68644927	68662459	17533	0.906	3
gk1	chr3	70671239	70808443	137205	0.979	8
gk1	chr3	72471488	72536676	65189	1.08	9
gk1	chr3	74423265	74512358	89094	0.816	14
gk1	chr3	138069240	138199993	130754	0.816	10
gk1	chr3	166694217	167305031	610815	0.616	12
gk1	chr4	98737265	100026706	1289442	-0.835	38
gk1	chr4	101401863	101531370	129508	-2.01	6
gk1	chr4	183933957	183954914	20958	-0.525	3
gk1	chr4	22047506	22073205	25700	0.811	4
gk1	chr4	103094153	103473890	379738	0.811	20
gk1	chr4	167429241	167615268	186028	1.76	16
gk1	chr4	168050972	168215994	165023	0.811	23
gk1	chr5	34035109	34056752	21644	-2.08	3
gk1	chr5	70130756	70264345	133590	-0.787	9
gk1	chr5	135777676	135899299	121624	-0.787	8
gk1	chr5	57832535	57859911	27377	0.548	3
gk1	chr5	78149072	79128402	979331	0.54	27
gk1	chr5	133978630	134597966	619337	2.06	53
gk1	chr5	138030410	138210627	180218	1.51	4
gk1	chr6	142587833	142749633	161801	-1.23	13
gk1	chr6	547821	578726	30906	0.726	3
gk1	chr6	35396007	35422437	26431	0.536	3
gk1	chr6	142170340	142191774	21435	2.39	3
gk1	chr6	143004436	143125589	121154	0.82	14
gk1	chr7	1047386	1333747	286362	-0.752	19
gk1	chr7	2839679	4089844	1250166	-0.985	61
gk1	chr7	11813248	11863173	49926	-0.68	3
gk1	chr7	15632015	15660950	28936	-1.31	3
gk1	chr7	16664253	17428937	764685	-1.52	18
gk1	chr7	17993532	19500518	1506987	-1.47	52
gk1	chr7	59154595	59174299	19705	-0.751	3
gk1	chr7	8953176	8979096	25921	1.4	3
gk1	chr7	13136400	13167194	30795	0.897	3
gk1	chr7	105580651	105841122	260472	0.873	30
gk1	chr7	142845619	142956681	111063	1.16	7
gk1	chr8	17532001	17562955	30955	-2.6	5
gk1	chr8	54366010	54406070	40061	0.864	5
gk1	chr8	86598645	86673394	74750	0.864	4
gk1	chr9	64121459	64172897	51439	-0.581	3
gk1	chr10	213391	290200	76810	-1.14	6
gk1	chr10	44261073	44294184	33112	-2.5	5
gk1	chr10	60360337	60395863	35527	-2.44	3
gk1	chr10	61512447	61556230	43784	-1.47	6
gk1	chr10	63185604	63211723	26120	-0.791	3
gk1	chr10	65061755	65117452	55698	1.17	9
gk1	chr11	42502730	42541838	39109	-1.37	4
gk1	chr11	37508675	37573360	64686	0.703	8
gk1	chr13	2869561	3195750	326190	-0.773	34
gk1	chr13	86928773	86958072	29300	-0.672	3
gk1	chr13	4788456	4810317	21862	3.05	3
gk1	chr13	48131852	48254526	122675	0.576	3
gk1	chr15	28727557	29200183	472627	1.33	10
gk1	chr15	29577995	31768448	2190454	1.33	32
gk1	chr16	23821604	23841651	20048	0.742	3
gk1	chr17	37109293	37141046	31754	-0.69	4
gk1	chr17	47482483	47515221	32739	-0.69	4
gk1	chr17	53430996	53760212	329217	-1.55	48
gk1	chr17	67181555	68044586	863032	-0.69	6
gk1	chr20	2778283	2807050	28768	-1.61	7
gk1	chr20	1282681	1323303	40623	1.01	5
gk1	chr20	2705348	2733224	27877	1.01	4
gk1	chrX	128985955	130332594	1346640	-0.634	9
gk1	chrX	123793204	123907508	114305	0.644	3
gk1	chrUn	8598155	8710804	112650	-0.845	9
gk1	chrUn	60787228	61100485	313258	-0.762	3
gk1	chrUn	5348262	5587738	239477	0.638	7
gk1	chrUn	7226820	8041454	814635	0.638	9
gk1	chrUn	17981815	18095969	114155	0.638	7
gk1	chrUn	23647592	24379664	732073	0.892	13
gk1	chrUn	25818398	25894847	76450	0.892	17
gk1	chrUn	30250850	30601538	350689	0.73	3
gk1	chrUn	33937303	34285701	348399	0.892	11
gk1	chrUn	39357924	41345538	1987615	0.892	42
gk1	chrUn	57858959	58011256	152298	0.638	4
gk1	chrUn	72206724	72292427	85704	0.638	5
gk1	chrUn	75602286	75814755	212470	0.638	7
gk1	chr14_random	341399	393742	52344	0.994	4
gk1	chr15_random	1433266	1482441	49176	3.15	3
gk1	chrX_random	1659839	1728588	68750	-0.894	3
gk1	chrUn_random	3537592	4185353	647762	0.775	7
gk2	chr1	1614563	1973086	358524	-0.913	15
gk2	chr1	70733803	70770486	36684	-0.577	4
gk2	chr1	73840255	73890258	50004	-3.12	3
gk2	chr1	113558148	113711551	153404	-2.24	5
gk2	chr1	163594427	163689915	95489	-1.18	4
gk2	chr1	61488495	61679718	191224	1.35	10
gk2	chr1	61869128	62015355	146228	1.55	5
gk2	chr1	63688377	63724827	36451	0.99	4
gk2	chr1	64695693	64771758	76066	1.05	8
gk2	chr1	73497673	73611466	113794	1.76	11
gk2	chr1	74492172	75888900	1396729	1.09	48
gk2	chr1	111784794	111841082	56289	1.2	3
gk2	chr1	116133958	116172325	38368	1.06	3
gk2	chr1	161673475	161690297	16823	1.67	3
gk2	chr2	58940286	58967650	27365	-3.15	3
gk2	chr2	209445800	209477032	31233	-1.74	3
gk2	chr2	252699466	252742642	43177	-0.856	9
gk2	chr2	58068	1292086	1234019	0.517	14
gk2	chr2	201437110	201479997	42888	0.7	3
gk2	chr3	16555320	16582038	26719	-0.898	3
gk2	chr3	69113977	69138477	24501	-2.17	4
gk2	chr3	71619945	71635967	16023	-3.36	3
gk2	chr3	137856129	137940276	84148	-1.67	5
gk2	chr3	146560477	146579191	18715	-0.743	3
gk2	chr3	68644927	68662459	17533	0.977	3
gk2	chr3	70671239	70808443	137205	0.961	8
gk2	chr3	72471488	72536676	65189	0.971	9
gk2	chr3	74423265	74512358	89094	0.876	14
gk2	chr3	138069240	138199993	130754	0.77	10
gk2	chr3	166694217	167176102	481886	0.777	11
gk2	chr4	98751475	100026706	1275232	-0.781	37
gk2	chr4	101401863	101531370	129508	-1.89	6
gk2	chr4	22047506	22073205	25700	0.915	4
gk2	chr4	103094153	103473890	379738	0.86	20
gk2	chr4	167429241	167615268	186028	1.69	16
gk2	chr4	168038867	168215994	177128	0.717	24
gk2	chr5	34035109	34056752	21644	-2.23	3
gk2	chr5	70102245	70213231	110987	-0.744	9
gk2	chr5	135777676	135886385	108710	-0.789	7
gk2	chr5	78149072	79128402	979331	0.603	27
gk2	chr5	88440739	88475066	34328	0.747	4
gk2	chr5	133978630	134597966	619337	1.99	53
gk2	chr5	137904081	137948082	44002	0.886	3
gk2	chr6	142575799	142686305	110507	-1.42	8
gk2	chr6	139352168	139868071	515904	0.677	24
gk2	chr6	142170340	142191774	21435	2.19	3
gk2	chr6	143015000	143137152	122153	0.82	14
gk2	chr7	920575	1333747	413173	-0.685	20
gk2	chr7	2800552	4089844	1289293	-0.927	62
gk2	chr7	15632015	15660950	28936	-1.52	3
gk2	chr7	16664253	17428937	764685	-2.01	18
gk2	chr7	17993532	19444905	1451374	-1.49	49
gk2	chr7	59154595	59174299	19705	-0.767	3
gk2	chr7	8953176	8979096	25921	1.49	3
gk2	chr7	13136400	13167194	30795	0.906	3
gk2	chr7	105580651	105841122	260472	0.503	30
gk2	chr7	142845619	142956681	111063	1.29	7
gk2	chr8	17532001	17562955	30955	-2.74	5
gk2	chr8	59703934	59731889	27956	-1.24	3
gk2	chr8	54379708	54406070	26363	0.83	4
gk2	chr8	86598645	86673394	74750	0.856	4
gk2	chr9	57084735	57107321	22587	0.773	4
gk2	chr10	213391	290200	76810	-1.42	6
gk2	chr10	44261073	44294184	33112	-2.6	5
gk2	chr10	60360337	60395863	35527	-2.47	3
gk2	chr10	61512447	61556230	43784	-1.54	6
gk2	chr10	63185604	63211723	26120	-1.02	3
gk2	chr10	44592436	44625456	33021	1.07	4
gk2	chr10	65061755	65117452	55698	1.2	9
gk2	chr11	37508675	37573360	64686	0.753	8
gk2	chr13	2892142	3195750	303609	-0.83	32
gk2	chr13	86913077	86958072	44996	-0.522	5
gk2	chr13	4788456	4810317	21862	2.89	3
gk2	chr13	21925185	21973169	47985	0.914	3
gk2	chr14	22130916	22242610	111695	-2.45	6
gk2	chr14	5573655	5706529	132875	1.12	5
gk2	chr15	10595438	10650586	55149	-1.12	3
gk2	chr15	28727557	29200183	472627	1.27	10
gk2	chr15	29577995	31768448	2190454	1.47	32
gk2	chr17	53430996	53760212	329217	-1.49	48
gk2	chr17	67555637	68129090	573454	-1.23	5
gk2	chr20	808984	831867	22884	-0.914	4
gk2	chr20	2764992	2807050	42059	-0.914	10
gk2	chr20	3428631	3447825	19195	-0.914	3
gk2	chr20	3600572	3622154	21583	-0.914	4
gk2	chr20	1282681	1323303	40623	0.582	5
gk2	chr20	2705348	2733224	27877	1.11	4
gk2	chr20	4331311	4422881	91571	0.582	7
gk2	chr20	4662574	4682128	19555	1.04	3
gk2	chr20	5026826	5094633	67808	0.582	11
gk2	chrX	128943510	130332594	1389085	-0.651	10
gk2	chrUn	4862861	5587738	724878	0.753	12
gk2	chrUn	7417012	7714437	297426	0.753	5
gk2	chrUn	17981815	18725250	743436	0.753	15
gk2	chrUn	23647592	24379664	732073	0.753	13
gk2	chrUn	25818398	25894847	76450	0.753	17
gk2	chrUn	33369418	34285701	916284	0.753	14
gk2	chrUn	39583975	41345538	1761564	0.973	41
gk2	chrUn	45170365	47058204	1887840	0.753	7
gk2	chr14_random	341399	393742	52344	1.01	4
gk2	chr15_random	1433266	1482441	49176	2.79	3
gk2	chrX_random	1659839	1728588	68750	-0.782	3
gk2	chrUn_random	3729247	4185353	456107	1.06	4
gk4	chr1	1614563	1973086	358524	-1.19	15
gk4	chr1	73840255	73890258	50004	-2.67	3
gk4	chr1	102269952	102308094	38143	-1.19	3
gk4	chr1	113558148	113711551	153404	-2.06	5
gk4	chr1	163594427	163689915	95489	-1.19	4
gk4	chr1	170594873	170622844	27972	-1.8	3
gk4	chr1	61488495	62067023	578529	0.684	31
gk4	chr1	64695693	64771758	76066	0.684	8
gk4	chr1	73497673	73611466	113794	1.73	11
gk4	chr1	74633024	76050204	1417181	0.971	46
gk4	chr1	111784794	111841082	56289	0.684	3
gk4	chr1	115620158	115717898	97741	0.684	4
gk4	chr1	116133958	116172325	38368	1.02	3
gk4	chr1	161673475	161690297	16823	1.39	3
gk4	chr2	58940286	58967650	27365	-2.78	3
gk4	chr2	209445800	209477032	31233	-1.57	3
gk4	chr2	252699466	252742642	43177	-0.765	9
gk4	chr3	69113977	69138477	24501	-1.87	4
gk4	chr3	71619945	71635967	16023	-3	3
gk4	chr3	137856129	137940276	84148	-1.87	5
gk4	chr3	146560477	146579191	18715	-0.683	3
gk4	chr3	68644927	68662459	17533	0.79	3
gk4	chr3	70671239	70832552	161314	0.792	11
gk4	chr3	72471488	72536676	65189	0.92	9
gk4	chr3	74423265	74512358	89094	0.601	14
gk4	chr3	138069240	138199993	130754	0.601	10
gk4	chr3	166694217	167305031	610815	0.601	12
gk4	chr4	98670575	100026706	1356132	-0.762	40
gk4	chr4	101401863	101531370	129508	-1.62	6
gk4	chr4	22047506	22073205	25700	0.681	4
gk4	chr4	103094153	103473890	379738	0.681	20
gk4	chr4	167429241	167615268	186028	1.61	16
gk4	chr4	168050972	168215994	165023	0.681	23
gk4	chr5	34035109	34056752	21644	-1.93	3
gk4	chr5	70130756	70264345	133590	-0.806	9
gk4	chr5	135777676	135899299	121624	-0.806	8
gk4	chr5	57832535	57859911	27377	0.58	3
gk4	chr5	133997288	134597966	600679	1.92	51
gk4	chr5	138030410	138210627	180218	1.92	4
gk4	chr6	142587833	142732707	144875	-1.26	12
gk4	chr6	84878575	84935595	57021	0.977	3
gk4	chr6	142170340	142191774	21435	2.27	3
gk4	chr7	1047386	1333747	286362	-1.01	19
gk4	chr7	2839679	3498466	658788	-1.01	44
gk4	chr7	3834785	4089844	255060	-1.01	8
gk4	chr7	16664253	17428937	764685	-1.47	18
gk4	chr7	17993532	19541463	1547932	-1.45	54
gk4	chr7	59154595	59174299	19705	-0.668	3
gk4	chr7	8953176	8979096	25921	1.4	3
gk4	chr7	13136400	13167194	30795	0.798	3
gk4	chr7	105580651	105841122	260472	0.82	30
gk4	chr7	142845619	142956681	111063	1.39	7
gk4	chr8	17532001	17562955	30955	-2.37	5
gk4	chr8	59703934	59731889	27956	-1.37	3
gk4	chr8	54379708	54406070	26363	0.755	4
gk4	chr8	86598645	86673394	74750	0.755	4
gk4	chr9	698637	835806	137170	-0.555	8
gk4	chr9	990258	1214170	223913	-0.555	6
gk4	chr9	39623326	39663986	40661	-0.555	5
gk4	chr9	64121459	64172897	51439	-0.774	3
gk4	chr10	213391	290200	76810	-1.12	6
gk4	chr10	44261073	44294184	33112	-2.49	5
gk4	chr10	60360337	60395863	35527	-2.15	3
gk4	chr10	61512447	61556230	43784	-1.36	6
gk4	chr10	63185604	63211723	26120	-0.775	3
gk4	chr10	44592436	44625456	33021	1.33	4
gk4	chr10	65061755	65109332	47578	1.33	8
gk4	chr11	37508675	37573360	64686	0.597	8
gk4	chr13	2869561	3195750	326190	-0.803	34
gk4	chr13	86913077	86958072	44996	-0.803	5
gk4	chr13	4788456	4810317	21862	2.96	3
gk4	chr13	21925185	21973169	47985	0.958	3
gk4	chr14	12033722	12066072	32351	-0.665	3
gk4	chr14	22130916	22242610	111695	-2.17	6
gk4	chr14	4411957	4669030	257074	0.608	3
gk4	chr14	5573655	5706529	132875	0.978	5
gk4	chr15	29629323	31757303	2127981	1.37	30
gk4	chr16	23821604	23841651	20048	0.785	3
gk4	chr17	53430996	53760212	329217	-1.61	48
gk4	chr17	67181555	68044586	863032	-1.61	6
gk4	chr19	97285	126399	29115	-1.22	3
gk4	chr20	707251	730359	23109	-1.15	4
gk4	chr20	808984	831867	22884	-1.15	4
gk4	chr20	2778283	2807050	28768	-1.15	7
gk4	chr20	1282681	1323303	40623	0.931	5
gk4	chr20	2705348	2733224	27877	0.931	4
gk4	chrX	128985955	130537266	1551312	-0.757	10
gk4	chrUn	8598155	8710804	112650	-0.623	9
gk4	chrUn	47156803	47256158	99356	-0.623	5
gk4	chrUn	49174327	50321843	1147517	-0.623	23
gk4	chrUn	65150983	65208080	57098	-0.944	3
gk4	chrUn	25818398	25894847	76450	0.851	17
gk4	chrUn	33937303	34010322	73020	0.851	8
gk4	chrUn	39357924	41727393	2369470	0.851	46
gk4	chr15_random	1433266	1482441	49176	2.57	3
gk4	chrX_random	1515779	1728588	212810	-0.681	6
* Samples were labeled with 'gk1', 'gk2' and 'gk4'. Chromosomal locations were based on rn4.
