# Supplementary material for: Analyses of Copy Number Variation of GK Rat Reveal New Putative Type 2 Diabetes Susceptibility Loci
Source: PLoS One. 2010 Nov 23;5(11):e14077. doi: 10.1371/journal.pone.0014077 (PMC2990713; doi:10.1371/journal.pone.0014077)
Supplement: Table S4 — Non-redundant CNVRs and Entrez genes directly overlapped them. (0.06 MB XLS) [file pone.0014077.s006.xls]

## Sheet: Sheet1
Table S4. Non-redundant CNVRs and Entrez genes directly overlapped them *
CNVR ID	Chr	CNVR Start	CNVR End	Log2Ratios from Gk1	Log2Ratios from Gk2	Log2Ratios from Gk4	Probe Numbers from Gk1	Probe Numbers from Gk2	Probe Numbers from Gk4	Entrez Gene IDs	Gene Starts	Gene Ends	Gene Strands	Gene Symbols
cnv.gain.1	chr1	61488495	62067023	1.28::1.28	1.35::1.55	0.684	10::5	10::5	31	286984,690716,690729,690758	61647262,61647414,61772870,61934337	61827560,61662842,61786354,62009775	+,+,+,+	Vom2r18,Vom2r17,Vom2r19,Vom2r22
cnv.gain.3	chr1	64695693	64824019	0.89	1.05	0.684	10	8	8	494312	64752664	64753594	-	V1re12
cnv.gain.4	chr1	73497673	73611466	1.8	1.76	1.73	11	11	11	494226,494290	73551908,73593135	73552748,73594080	+,+	V1rj6,V1rj4
cnv.gain.5	chr1	74492172	76050204	1.07	1.09	0.971	48	48	46	24902,24912,361510	74553799,75632632,74302667	74605247,75708022,75185369	-,-,-	Sult2al1,Sult2a1,Sult2a2
cnv.gain.9	chr1	161673475	161690297	1.64	1.67	1.39	3	3	3	293268,405912	161687007,161677418	161687928,161678353	-,-	Olr130,Olr129
cnv.gain.13	chr3	68644927	68662459	0.906	0.977	0.79	3	3	3	295712,295713	68646997,68657412	68647941,68658358	-,-	Olr441,Olr442
cnv.gain.14	chr3	70671239	70832552	0.979	0.961	0.792	8	8	11	295795,404872	70786335,70808045	70787272,70808982	-,-	Olr550,Olr551
cnv.gain.15	chr3	72471488	72536676	1.08	0.971	0.92	9	9	9	295852,404840,406053	72502259,72530654,72473788	72503200,72531582,72474716	+,+,+	Olr639,Olr640,Olr637
cnv.gain.16	chr3	74423265	74512358	0.816	0.876	0.601	14	14	14	295917,295919,366116	74436163,74499826,74444722	74437090,74500733,74445647	+,-,-	Olr728,Olr731,Olr729
cnv.gain.17	chr3	138069240	138199993	0.816	0.77	0.601	10	10	10	25030	138085660	138092024	-	Andpro
cnv.gain.19	chr4	22047506	22073205	0.811	0.915	0.681	4	4	4	24416,83842	20745424,22023913	22118097,22067029	+,-	Grm3,Crot
cnv.gain.21	chr4	167429241	167615268	1.76	1.69	1.61	16	16	16	494205,494206,494207,494209	167604320,167449815,167553044,167553044	167719500,167460820,167574600,167574600	-,-,-,-	Ly49i9,Ly49si1,Ly49si2,Ly49si3
cnv.gain.22	chr4	168038867	168215994	0.811	0.717	0.681	23	24	23	266768,494204	167975702,168023599	168209373,168362268	-,-	Ly49s3,Ly49i4
cnv.gain.24	chr5	78149072	79128402	0.54	0.603		27	27		115768,259244,259245,259246,298107,298109,298111,298116,362527	79119307,78163492,78681441,78707324,78468165,78488173,78818794,78707324,78216227	79152270,78166847,78684760,78710745,78471567,78491508,78822494,78710701,78219577	-,-,-,-,-,-,-,-,-	Zfp37,LOC259244,LOC259245,LOC259246,Mup5,LOC298109,LOC298111,LOC298116,Mup4
cnv.gain.37	chr7	105580651	105841122	0.873	0.503	0.82	30	30	30	362925	105570122	105736965	-	Zfat
cnv.gain.41	chr10	44592436	44625456		1.07	1.33		4	4	287324	44617893	44618812	-	Olr1436
cnv.gain.42	chr10	65061755	65117452	1.17	1.2	1.33	9	9	8	24599,25475	65036884,65075525	65072453,65078686	+,-	Nos2,Lgals5
cnv.gain.43	chr11	37508675	37573360	0.703	0.753	0.597	8	8	8	286918	37548650	37572714	+	Mx2
cnv.gain.50	chr20	1282681	1323303	1.01	0.582	0.931	5	5	5	309583	1290421	1291348	-	Olr1733
cnv.gain.52	chr20	4331311	4422881		0.582			7		406160	4403712	4415128	+	Btnl8
cnv.gain.53	chr20	4662574	4682128		1.04			3		294270	4671513	4681009	-	RT1-Db1
cnv.gain.54	chr20	5026826	5094633		0.582			11		24973,25218,171079,294282,309627,309628	5056763,5074504,5087884,5083626,4998645,5089613	5060279,5083217,5089425,5087303,5060258,5097383	+,-,+,+,+,-	RT1-A1,Vps52,B3galt4,Rps18,RT1-A3,Wdr46
cnv.gain.56	chrUn	4862861	5587738	0.638	0.753		7	12		688518	5273424	5275759	+	Pabpc5
cnv.gain.60	chrUn	25818398	25894847	0.892	0.753	0.851	17	17	17	246232	25865499	25942776	-	Uxs1
cnv.gain.62	chrUn	33369418	34285701	0.892	0.753	0.851	11	14	8	367515	33939960	34001757	-	LOC367515
cnv.gain.63	chrUn	39357924	41727393	0.892	0.973	0.851	42	41	46	117180,367515,367515	39689050,39587995,40476698	39692411,39646284,40583313	+,-,+	Csde1,LOC367515,LOC367515
cnv.gain.71	chr9	57084735	57107321		0.773			4		301431,301432	57105338,57089458	57122975,57103114	+,-	Nif3l1,Ppil3
cnv.gain.73	chr14	5573655	5706529		1.12	0.978		5	5	360910,360997	5573150,5573150	5613575,5613568	-,-	Abcg3l2,LOC360997
cnv.gain.2	chr1	63688377	63724827		0.99			4		NA	NA	NA	NA	NA
cnv.gain.6	chr1	111784794	111841082	1.08	1.2	0.684	3	3	3	NA	NA	NA	NA	NA
cnv.gain.7	chr1	115620158	115717898	0.879		0.684	3		4	NA	NA	NA	NA	NA
cnv.gain.8	chr1	116133958	116172325	1.08	1.06	1.02	3	3	3	NA	NA	NA	NA	NA
cnv.gain.10	chr1	169041641	169116937	0.536			3			NA	NA	NA	NA	NA
cnv.gain.11	chr2	58068	1392190	0.523	0.517		16	14		NA	NA	NA	NA	NA
cnv.gain.12	chr2	201437110	201479997	0.686	0.7		3	3		NA	NA	NA	NA	NA
cnv.gain.18	chr3	166694217	167305031	0.616	0.777	0.601	12	11	12	NA	NA	NA	NA	NA
cnv.gain.20	chr4	103094153	103473890	0.811	0.86	0.681	20	20	20	NA	NA	NA	NA	NA
cnv.gain.23	chr5	57832535	57859911	0.548		0.58	3		3	NA	NA	NA	NA	NA
cnv.gain.25	chr5	88440739	88475066		0.747			4		NA	NA	NA	NA	NA
cnv.gain.26	chr5	133978630	134597966	2.06	1.99	1.92	53	53	51	NA	NA	NA	NA	NA
cnv.gain.27	chr5	137904081	137948082		0.886			3		NA	NA	NA	NA	NA
cnv.gain.28	chr5	138030410	138210627	1.51		1.92	4		4	NA	NA	NA	NA	NA
cnv.gain.29	chr6	547821	578726	0.726			3			NA	NA	NA	NA	NA
cnv.gain.30	chr6	35396007	35422437	0.536			3			NA	NA	NA	NA	NA
cnv.gain.31	chr6	84878575	84935595			0.977			3	NA	NA	NA	NA	NA
cnv.gain.32	chr6	139352168	139868071		0.677			24		NA	NA	NA	NA	NA
cnv.gain.33	chr6	142170340	142191774	2.39	2.19	2.27	3	3	3	NA	NA	NA	NA	NA
cnv.gain.34	chr6	143004436	143137152	0.82	0.82		14	14		NA	NA	NA	NA	NA
cnv.gain.35	chr7	8953176	8979096	1.4	1.49	1.4	3	3	3	NA	NA	NA	NA	NA
cnv.gain.36	chr7	13136400	13167194	0.897	0.906	0.798	3	3	3	NA	NA	NA	NA	NA
cnv.gain.38	chr7	142845619	142956681	1.16	1.29	1.39	7	7	7	NA	NA	NA	NA	NA
cnv.gain.39	chr8	54366010	54406070	0.864	0.83	0.755	5	4	4	NA	NA	NA	NA	NA
cnv.gain.40	chr8	86598645	86673394	0.864	0.856	0.755	4	4	4	NA	NA	NA	NA	NA
cnv.gain.44	chr13	4788456	4810317	3.05	2.89	2.96	3	3	3	NA	NA	NA	NA	NA
cnv.gain.45	chr13	21925185	21973169		0.914	0.958		3	3	NA	NA	NA	NA	NA
cnv.gain.46	chr13	48131852	48254526	0.576			3			NA	NA	NA	NA	NA
cnv.gain.47	chr15	28727557	29200183	1.33	1.27		10	10		NA	NA	NA	NA	NA
cnv.gain.48	chr15	29577995	31768448	1.33	1.47	1.37	32	32	30	NA	NA	NA	NA	NA
cnv.gain.49	chr16	23821604	23841651	0.742		0.785	3		3	NA	NA	NA	NA	NA
cnv.gain.51	chr20	2705348	2733224	1.01	1.11	0.931	4	4	4	NA	NA	NA	NA	NA
cnv.gain.55	chrX	123793204	123907508	0.644			3			NA	NA	NA	NA	NA
cnv.gain.57	chrUn	7226820	8041454	0.638	0.753		9	5		NA	NA	NA	NA	NA
cnv.gain.58	chrUn	17981815	18725250	0.638	0.753		7	15		NA	NA	NA	NA	NA
cnv.gain.59	chrUn	23647592	24379664	0.892	0.753		13	13		NA	NA	NA	NA	NA
cnv.gain.61	chrUn	30250850	30601538	0.73			3			NA	NA	NA	NA	NA
cnv.gain.64	chrUn	45170365	47058204		0.753			7		NA	NA	NA	NA	NA
cnv.gain.65	chrUn	57858959	58011256	0.638			4			NA	NA	NA	NA	NA
cnv.gain.66	chrUn	72206724	72292427	0.638			5			NA	NA	NA	NA	NA
cnv.gain.67	chrUn	75602286	75814755	0.638			7			NA	NA	NA	NA	NA
cnv.gain.68	chr14_random	341399	393742	0.994	1.01		4	4		NA	NA	NA	NA	NA
cnv.gain.69	chr15_random	1433266	1482441	3.15	2.79	2.57	3	3	3	NA	NA	NA	NA	NA
cnv.gain.70	chrUn_random	3537592	4185353	0.775	1.06		7	4		NA	NA	NA	NA	NA
cnv.gain.72	chr14	4411957	4669030			0.608			3	NA	NA	NA	NA	NA
cnv.loss.2	chr1	70733803	70770486		-0.577			4		286985	70654662	70807026	+	Vom2r31
cnv.loss.10	chr2	209445800	209477032		-1.74	-1.57		3	3	497039	209469274	209518455	-	Amy2
cnv.loss.11	chr2	252699466	252742642	-0.813	-0.856	-0.765	9	9	9	295531	252627444	252824416	-	Tnni3k
cnv.loss.12	chr3	16555320	16582038		-0.898			3		296685	16577342	16578326	+	Olr423
cnv.loss.13	chr3	69113977	69138477	-2.2	-2.17	-1.87	4	4	4	295735,295736	69117077,69137147	69118024,69138081	+,+	Olr465,Olr466
cnv.loss.14	chr3	71619945	71635967	-3.26	-3.36	-3	3	3	3	406050	71628341	71629244	+	Olr595
cnv.loss.16	chr3	146560477	146579191	-0.747	-0.743	-0.683	3	3	3	362251	146555204	146587650	-	Rbm39
cnv.loss.19	chr4	183933957	183954914	-0.525			3			81678	183677607	184066130	-	Itpr2
cnv.loss.21	chr5	70102245	70264345	-0.787	-0.744	-0.806	9	9	9	298042,298044,298045,298046	70261643,70212553,70181716,70117505	70262592,70213504,70182667,70118456	-,+,-,-	Olr850,Olr848,Olr847,Olr845
cnv.loss.22	chr5	135777676	135899299	-0.787	-0.789	-0.806	8	7	8	24306,298423	135876135,135876140	135893757,135893753	-,-	Cyp4a2,Cyp4a3
cnv.loss.24	chr7	920575	1333747	-0.752	-0.685	-1.01	19	20	19	246327,286964,286964,288770	1293137,1267782,1118188,1330795	1323025,1289002,1137667,1342502	+,-,-,+	Prim1,Hsd17b6,Hsd17b6,Naca
cnv.loss.25	chr7	2800552	4089844	-0.985	-0.927	-1.01::-1.01	61	62	44::8	288795,288797,288798,288801,288803,288805,288806,288808,288810,288811,288813,288816,288818,302254,366797,366798,404902,404951,405277	3973800,3582950,4057496,3653879,3734107,3734107,3689297,3530297,3457136,3380484,3322667,3231280,3160728,2843830,3938001,4080505,3689297,3631973,3294434	3974733,3583887,4058428,3654812,3735040,3735040,3690250,3531230,3458078,3381443,3323616,3232218,3161690,2844774,3938954,4081438,3690250,3632910,3295368	-,-,-,+,+,+,+,+,+,-,-,-,-,-,-,-,+,-,-	Olr917,Olr905,Olr920,Olr907,Olr883,Olr910,Olr908,Olr903,Olr901,Olr898,Olr896,Olr892,Olr889,Olr886,Olr916,Olr921,Olr1845,Olr906,Olr894
cnv.loss.26	chr7	11813248	11863173	-0.68			3			286915	11785460	11818125	+	Vom2r53
cnv.loss.29	chr7	17993532	19541463	-1.47	-1.49	-1.45	52	49	54	299683,300308,503127,689226	18299280,18855215,18177623,18614949	18314068,19245771,18216488,18641336	-,+,-,+	Vom2r57,LOC300308,Vom2r56,LOC689226
cnv.loss.30	chr7	59154595	59174299	-0.751	-0.767	-0.668	3	3	3	84016	59150116	59306128	+	Grip1
cnv.loss.31	chr8	17532001	17562955	-2.6	-2.74	-2.37	5	5	5	300405	17541297	17542212	-	Olr1145
cnv.loss.32	chr8	59703934	59731889		-1.24	-1.37		3	3	300732	59693306	59732476	+	Pstpip1
cnv.loss.33	chr9	698637	835806			-0.555			8	301165	823576	834111	-	LOC301165
cnv.loss.34	chr9	990258	1214170			-0.555			6	171072,316153	972522,1030265	998124,1168243	+,-	Sult1c2,Sult1c2a
cnv.loss.35	chr9	39623326	39663986			-0.555			5	25556,301365	39577879,39627915	39624781,39661579	+,+	Il1rl1,Il18r1
cnv.loss.40	chr10	61512447	61556230	-1.47	-1.54	-1.36	6	6	6	287520,405994	61555063,61516480	61556033,61517450	+,+	Olr1516,Olr1515
cnv.loss.41	chr10	63185604	63211723	-0.791	-1.02	-0.775	3	3	3	171123	63179938	63265568	-	Rph3al
cnv.loss.42	chr11	42502730	42541838	-1.37			4			288184	42535593	42536520	+	Olr1563
cnv.loss.44	chr13	86913077	86958072	-0.672	-0.522	-0.803	3	5	5	498276	86920631	86931027	-	LOC498276
cnv.loss.45	chr17	37109293	37141046	-0.69			4			498736	37139177	37143049	+	Tubb2a
cnv.loss.46	chr17	47482483	47515221	-0.69			4			306934	47394370	47492203	-	RGD1306939
cnv.loss.47	chr17	53430996	53760212	-1.55	-1.49	-1.61	48	48	48	60668,291182	53558815,53402078	53802936,53436081	-,+	Amph,Stard3nl
cnv.loss.49	chr20	707251	730359			-1.15			4	406010	710766	711729	-	Olr1697
cnv.loss.50	chr20	808984	831867		-0.914	-1.15		4	4	294166,406014	831802,823732	832716,824668	+,+	Olr1708,Olr1707
cnv.loss.51	chr20	2764992	2807050	-1.61	-0.914	-1.15	7	10	7	24748,24750,24751,24994,360323,100188935	2785625,2806841,2799232,2794349,2785625,2741034	2788800,2810077,2801635,2795769,2788760,2870185	+,+,+,+,+,+	RT1-N1,RT1-N3,RT1-O,RT1-S2,RT1-N2,Rt1.aa
cnv.loss.53	chr20	3600572	3622154		-0.914			4		114612,406864	3611130,3498936	3623527,3842473	-,-	Bat1,Clic1
cnv.loss.61	chr14	12033722	12066072			-0.665			3	25667	12065635	12090295	-	Bmp3
cnv.loss.62	chr14	22130916	22242610		-2.45	-2.17		6	6	24862	22154370	22178222	+	Ugt2b
cnv.loss.1	chr1	1614563	1973086	-1.27	-0.913	-1.19	15	15	15	NA	NA	NA	NA	NA
cnv.loss.3	chr1	73840255	73890258	-2.96	-3.12	-2.67	3	3	3	NA	NA	NA	NA	NA
cnv.loss.4	chr1	102269952	102308094			-1.19			3	NA	NA	NA	NA	NA
cnv.loss.5	chr1	113558148	113711551	-1.27	-2.24	-2.06	5	5	5	NA	NA	NA	NA	NA
cnv.loss.6	chr1	144962079	145017227	-0.644			3			NA	NA	NA	NA	NA
cnv.loss.7	chr1	163594427	163689915	-1.27	-1.18	-1.19	4	4	4	NA	NA	NA	NA	NA
cnv.loss.8	chr1	170594873	170622844			-1.8			3	NA	NA	NA	NA	NA
cnv.loss.9	chr2	58940286	58967650	-2.97	-3.15	-2.78	3	3	3	NA	NA	NA	NA	NA
cnv.loss.15	chr3	137856129	137940276	-2.2	-1.67	-1.87	5	5	5	NA	NA	NA	NA	NA
cnv.loss.17	chr4	98670575	100026706	-0.835	-0.781	-0.762	38	37	40	NA	NA	NA	NA	NA
cnv.loss.18	chr4	101401863	101531370	-2.01	-1.89	-1.62	6	6	6	NA	NA	NA	NA	NA
cnv.loss.20	chr5	34035109	34056752	-2.08	-2.23	-1.93	3	3	3	NA	NA	NA	NA	NA
cnv.loss.23	chr6	142575799	142749633	-1.23	-1.42	-1.26	13	8	12	NA	NA	NA	NA	NA
cnv.loss.27	chr7	15632015	15660950	-1.31	-1.52		3	3		NA	NA	NA	NA	NA
cnv.loss.28	chr7	16664253	17428937	-1.52	-2.01	-1.47	18	18	18	NA	NA	NA	NA	NA
cnv.loss.36	chr9	64121459	64172897	-0.581		-0.774	3		3	NA	NA	NA	NA	NA
cnv.loss.37	chr10	213391	290200	-1.14	-1.42	-1.12	6	6	6	NA	NA	NA	NA	NA
cnv.loss.38	chr10	44261073	44294184	-2.5	-2.6	-2.49	5	5	5	NA	NA	NA	NA	NA
cnv.loss.39	chr10	60360337	60395863	-2.44	-2.47	-2.15	3	3	3	NA	NA	NA	NA	NA
cnv.loss.43	chr13	2869561	3195750	-0.773	-0.83	-0.803	34	32	34	NA	NA	NA	NA	NA
cnv.loss.48	chr17	67181555	68129090	-0.69	-1.23	-1.61	6	5	6	NA	NA	NA	NA	NA
cnv.loss.52	chr20	3428631	3447825		-0.914			3		NA	NA	NA	NA	NA
cnv.loss.54	chrX	128943510	130537266	-0.634	-0.651	-0.757	9	10	10	NA	NA	NA	NA	NA
cnv.loss.55	chrUn	8598155	8710804	-0.845		-0.623	9		9	NA	NA	NA	NA	NA
cnv.loss.56	chrUn	47156803	47256158			-0.623			5	NA	NA	NA	NA	NA
cnv.loss.57	chrUn	49174327	50321843			-0.623			23	NA	NA	NA	NA	NA
cnv.loss.58	chrUn	60787228	61100485	-0.762			3			NA	NA	NA	NA	NA
cnv.loss.59	chrUn	65150983	65208080			-0.944			3	NA	NA	NA	NA	NA
cnv.loss.60	chrX_random	1515779	1728588	-0.894	-0.782	-0.681	3	3	6	NA	NA	NA	NA	NA
cnv.loss.63	chr15	10595438	10650586		-1.12			3		NA	NA	NA	NA	NA
cnv.loss.64	chr19	97285	126399			-1.22			3	NA	NA	NA	NA	NA
* Blank cells mean that the CNVR didn't reach the cut-off of |Log2Ratio|>=0.5 in this sample,
and '::' means two discrete CNVRs in one sample were merged in one non-redundant CNVR through the bridge of CNVRs from other sample(s).
