# Supplementary material for: Analyses of Copy Number Variation of GK Rat Reveal New Putative Type 2 Diabetes Susceptibility Loci
Source: PLoS One. 2010 Nov 23;5(11):e14077. doi: 10.1371/journal.pone.0014077 (PMC2990713; doi:10.1371/journal.pone.0014077)
Supplement: Table S5 — Genes identified from GK/Wistar CNVRs. (0.03 MB XLS) [file pone.0014077.s007.xls]

## Sheet: Sheet1
Table S5. Genes identified from GK/Wistar CNVRs
Entrez Gene ID	Symbol	Gene Name	Status
115768	Zfp37	zinc finger protein 37	gain
117180	Csde1	cold shock domain containing E1, RNA binding	gain
171079	B3galt4	UDP-Gal:betaGlcNAc beta 1,3-galactosyltransferase, polypeptide 4	gain
24416	Grm3	glutamate receptor, metabotropic 3	gain
24599	Nos2	nitric oxide synthase 2, inducible	gain
246232	Uxs1	UDP-glucuronate decarboxylase 1	gain
24902	Sult2al1	sulfotransferase family 2A, dehydroepiandrosterone (DHEA)-preferring-like 1	gain
24912	Sult2a1	sulfotransferase family 2A, dehydroepiandrosterone (DHEA)-preferring, member 1	gain
24973	RT1-A1	RT1 class Ia, locus A1	gain
25030	Andpro	androgen regulated 20 kDa protein	gain
25218	Vps52	vacuolar protein sorting 52 homolog (S. cerevisiae)	gain
25475	Lgals5	lectin, galactose binding, soluble 5	gain
259244	LOC259244	alpha-2u globulin PGCL3	gain
259245	LOC259245	alpha-2u globulin PGCL5	gain
259246	LOC259246	alpha-2u globulin PGCL1	gain
266768	Ly49s3	Ly-49 stimulatory receptor 3	gain
286918	Mx2	myxovirus (influenza virus) resistance 2	gain
286984	Vom2r18	vomeronasal 2 receptor, 18	gain
287324	Olr1436	olfactory receptor 1436	gain
293268	Olr130	olfactory receptor 130	gain
294270	RT1-Db1	RT1 class II, locus Db1	gain
294282	Rps18	ribosomal protein S18	gain
295712	Olr441	olfactory receptor 441	gain
295713	Olr442	olfactory receptor 442	gain
295795	Olr550	olfactory receptor 550	gain
295852	Olr639	olfactory receptor 639	gain
295917	Olr728	olfactory receptor 728	gain
295919	Olr731	olfactory receptor 731	gain
298107	Mup5	major urinary protein 5	gain
298109	LOC298109	alpha-2u globulin PGCL2	gain
298111	LOC298111	alpha2u globulin	gain
298116	LOC298116	alpha-2u-globulin (L type)	gain
301431	Nif3l1	NIF3 NGG1 interacting factor 3-like 1 (S. pombe)	gain
301432	Ppil3	peptidylprolyl isomerase (cyclophilin)-like 3	gain
309583	Olr1733	olfactory receptor 1733	gain
309627	RT1-A3	RT1 class I, A3	gain
309628	Wdr46	WD repeat domain 46	gain
360910	Abcg3l2	ATP-binding cassette, sub-family G (WHITE), member 3-like 2	gain
360997	LOC360997	similar to ATP-binding cassette, sub-family G (WHITE), member 3	gain
361510	Sult2a2	sulfotransferase family 2A, dehydroepiandrosterone (DHEA)-preferring, member 2	gain
362527	Mup4	major urinary protein 4	gain
362925	Zfat	zinc finger and AT hook domain containing	gain
366116	Olr729	olfactory receptor 729	gain
367515	LOC367515	similar to RIKEN cDNA 1700081O22	gain
404840	Olr640	olfactory receptor 640	gain
404872	Olr551	olfactory receptor 551	gain
405912	Olr129	olfactory receptor 129	gain
406053	Olr637	olfactory receptor 637	gain
406160	Btnl8	butyrophilin-like 8	gain
494204	Ly49i4	Ly49 inhibitory receptor 4	gain
494205	Ly49i9	Ly49 inhibitory receptor 9	gain
494206	Ly49si1	immunoreceptor Ly49si1	gain
494207	Ly49si2	immunoreceptor Ly49si2	gain
494209	Ly49si3	immunoreceptor Ly49si3	gain
494226	V1rj6	vomeronasal 1 receptor, J6	gain
494290	V1rj4	vomeronasal 1 receptor, J4	gain
494312	V1re12	vomeronasal 1 receptor, E12	gain
688518	Pabpc5	poly A binding protein, cytoplasmic 5	gain
690716	Vom2r17	vomeronasal 2 receptor, 17	gain
690729	Vom2r19	vomeronasal 2 receptor, 19	gain
690758	Vom2r22	vomeronasal 2 receptor, 22	gain
83842	Crot	carnitine O-octanoyltransferase	gain
100188935	Rt1.aa	MHC class I RT1.Aa alpha-chain	loss
114612	Bat1	HLA-B associated transcript 1	loss
171072	Sult1c2	sulfotransferase family, cytosolic, 1C, member 2	loss
171123	Rph3al	rabphilin 3A-like (without C2 domains)	loss
24306	Cyp4a2	cytochrome P450, family 4, subfamily a, polypeptide 2	loss
246327	Prim1	DNA primase, p49 subunit	loss
24748	RT1-N1	RT1 class Ib gene, H2-TL-like, grc region (N1)	loss
24750	RT1-N3	RT1 class Ib gene, H2-TL-like, grc region (N3)	loss
24751	RT1-O	RT1 class Ib, locus H2-Q-like, grc region	loss
24862	Ugt2b	UDP glycosyltransferase 2 family, polypeptide B	loss
24994	RT1-S2	RT1 class Ib, locus H2-TL-like (S2)	loss
25556	Il1rl1	interleukin 1 receptor-like 1	loss
25667	Bmp3	bone morphogenetic protein 3	loss
286915	Vom2r53	vomeronasal 2 receptor, 53	loss
286964	Hsd17b6	hydroxysteroid (17-beta) dehydrogenase 6	loss
286985	Vom2r31	vomeronasal 2 receptor, 31	loss
287520	Olr1516	olfactory receptor 1516	loss
288184	Olr1563	olfactory receptor 1563	loss
288770	Naca	nascent-polypeptide-associated complex alpha polypeptide	loss
288795	Olr917	olfactory receptor 917	loss
288797	Olr905	olfactory receptor 905	loss
288798	Olr920	olfactory receptor 920	loss
288801	Olr907	olfactory receptor 907	loss
288803	Olr883	olfactory receptor 883	loss
288805	Olr910	olfactory receptor 910	loss
288806	Olr908	olfactory receptor 908	loss
288808	Olr903	olfactory receptor 903	loss
288810	Olr901	olfactory receptor 901	loss
288811	Olr898	olfactory receptor 898	loss
288813	Olr896	olfactory receptor 896	loss
288816	Olr892	olfactory receptor 892	loss
288818	Olr889	olfactory receptor 889	loss
291182	Stard3nl	STARD3 N-terminal like	loss
294166	Olr1708	olfactory receptor 1708	loss
295531	Tnni3k	TNNI3 interacting kinase	loss
295735	Olr465	olfactory receptor 465	loss
295736	Olr466	olfactory receptor 466	loss
296685	Olr423	olfactory receptor 423	loss
298042	Olr850	olfactory receptor 850	loss
298044	Olr848	olfactory receptor 848	loss
298045	Olr847	olfactory receptor 847	loss
298046	Olr845	olfactory receptor 845	loss
298423	Cyp4a3	cytochrome P450, family 4, subfamily a, polypeptide 3	loss
299683	Vom2r57	vomeronasal 2 receptor, 57	loss
300308	LOC300308	similar to hypothetical protein 4930509O22	loss
300405	Olr1145	olfactory receptor 1145	loss
300732	Pstpip1	proline-serine-threonine phosphatase-interacting protein 1	loss
301165	LOC301165	similar to hypothetical protein 4932415M13	loss
301365	Il18r1	interleukin 18 receptor 1	loss
302254	Olr886	olfactory receptor 886	loss
306934	RGD1306939	similar to mKIAA0386 protein	loss
316153	Sult1c2a	sulfotransferase family, cytosolic, 1C, member 2a	loss
360323	RT1-N2	RT1 class Ib gene, H2-TL-like, grc region(N2)	loss
362251	Rbm39	RNA binding motif protein 39	loss
366797	Olr916	olfactory receptor 916	loss
366798	Olr921	olfactory receptor 921	loss
404902	Olr1845	olfactory receptor 1845	loss
404951	Olr906	olfactory receptor 906	loss
405277	Olr894	olfactory receptor 894	loss
405994	Olr1515	olfactory receptor 1515	loss
406010	Olr1697	olfactory receptor 1697	loss
406014	Olr1707	olfactory receptor 1707	loss
406050	Olr595	olfactory receptor 595	loss
406864	Clic1	chloride intracellular channel 1	loss
497039	Amy2	amylase 2, pancreatic	loss
498276	LOC498276	Fc gamma receptor II beta	loss
498736	Tubb2a	tubulin, beta 2a	loss
503127	Vom2r56	vomeronasal 2 receptor, 56	loss
60668	Amph	amphiphysin	loss
689226	LOC689226	similar to ubiquitin-conjugating enzyme E2R 2	loss
81678	Itpr2	inositol 1,4,5-triphosphate receptor, type 2	loss
84016	Grip1	glutamate receptor interacting protein 1	loss
