# Supplementary material for: Analyses of Copy Number Variation of GK Rat Reveal New Putative Type 2 Diabetes Susceptibility Loci
Source: PLoS One. 2010 Nov 23;5(11):e14077. doi: 10.1371/journal.pone.0014077 (PMC2990713; doi:10.1371/journal.pone.0014077)
Supplement: Table S6 — The pathway mapping and enrichment of CNV genes. (0.03 MB XLS) [file pone.0014077.s008.xls]

## Sheet: Sheet1
Table S6. The pathway mapping and enrichment of CNV genes *
Pathway ID	P-value	Expected Count	Actual Count	Size of Pathway	Pathway Name
04740	1.1047e-16	9.14015	37	732	Olfactory transduction
05332	6.73009e-06	0.736706	7	59	Graft-versus-host disease
05330	8.44155e-06	0.761679	7	61	Allograft rejection
04940	1.75288e-05	0.849085	7	68	Type I diabetes mellitus
05320	1.93198e-05	0.861572	7	69	Autoimmune thyroid disease
04612	0.000134459	1.16125	7	93	Antigen processing and presentation
00920	0.000208399	0.124865	3	10	Sulfur metabolism
00150	0.00117771	0.474489	4	38	Androgen and estrogen metabolism
04514	0.00231361	1.8605	7	149	Cell adhesion molecules (CAMs)
00520	0.0609185	0.0624327	1	5	Nucleotide sugars metabolism
00500	0.0809294	0.474489	2	38	Starch and sucrose metabolism
00604	0.172018	0.187298	1	15	Glycosphingolipid biosynthesis - ganglio series
00830	0.189894	0.799139	2	64	Retinol metabolism
04730	0.212745	0.861572	2	69	Long-term depression
00040	0.232366	0.262217	1	21	Pentose and glucuronate interconversions
05310	0.241994	0.274704	1	22	Asthma
04540	0.310344	1.12379	2	90	Gap junction
00330	0.314868	0.374596	1	30	Arginine and proline metabolism
00860	0.35687	0.437029	1	35	Porphyrin and chlorophyll metabolism
03030	0.364961	0.449516	1	36	DNA replication
00071	0.403942	0.511948	1	41	Fatty acid metabolism
00983	0.426191	0.549408	1	44	Drug metabolism - other enzymes
00980	0.49462	0.674273	1	54	Metabolism of xenobiotics by cytochrome P450
01031	0.513537	0.711733	1	57	Glycan structures - biosynthesis 2
00590	0.519687	0.72422	1	58	Arachidonic acid metabolism
00982	0.56621	0.824112	1	66	Drug metabolism - cytochrome P450
04070	0.577131	0.849085	1	68	Phosphatidylinositol signaling system
03320	0.587781	0.874058	1	70	PPAR signaling pathway
00240	0.593007	0.886545	1	71	Pyrimidine metabolism
03010	0.593007	0.886545	1	71	Ribosome
04720	0.593007	0.886545	1	71	Long-term potentiation
05014	0.598168	0.899031	1	72	Amyotrophic lateral sclerosis (ALS)
04640	0.618176	0.948977	1	76	Hematopoietic cell lineage
04912	0.680791	1.12379	1	90	GnRH signaling pathway
05222	0.680791	1.12379	1	90	Small cell lung cancer
04020	0.690897	2.35996	2	189	Calcium signaling pathway
00230	0.801697	1.58579	1	127	Purine metabolism
05010	0.828082	3.12164	2	250	Alzheimer's disease
05322	0.834554	1.7606	1	141	Systemic lupus erythematosus
04060	0.914893	2.39742	1	192	Cytokine-cytokine receptor interaction
04080	0.964876	3.23402	1	259	Neuroactive ligand-receptor interaction
* the colored pathways are selected because they are known to be related to diabetes.
