# Supplementary material for: Analyses of Copy Number Variation of GK Rat Reveal New Putative Type 2 Diabetes Susceptibility Loci
Source: PLoS One. 2010 Nov 23;5(11):e14077. doi: 10.1371/journal.pone.0014077 (PMC2990713; doi:10.1371/journal.pone.0014077)
Supplement: Table S7 — CNV genes occurred in “near-T2D” diseases. (0.02 MB XLS) [file pone.0014077.s009.xls]

## Sheet: Sheet1
Table S7. CNV genes occurred in "near-T2D" diseases
Entrez Gene ID	Symbol	Disease near T2D	QTL	CNV status
300732	Pstpip1	familial_mediterranean_fever	Niddm21; Blood pressure 35, 262, 253, 62, 39, and 273; Body weight 51; Serum cholesterol 16; Serum triglyceride 9	Loss
301365	Il18r1	arthritis,_rheumatoid	Niddm26; Blood pressure 34; Body weight 14	Loss
24912	Sult2a1*	adrenal_cortex_neoplasms	Niddm44; Blood pressure 199, 246, 201, 200, 27, 58, 172, and 96; Serum cholesterol 25 and 6	Gain
24599	Nos2	colitis; leishmaniasis,_cutaneous	Blood pressure 249, 250, 186, 57, 87, 82, 76, 12, 1, and 133; Serum cholesterol 52 and 47	Gain
294270	RT1-Db1*	diabetes_mellitus,_type_1; arthritis,_rheumatoid	Blood pressure 195	Gain
* Also selected in pathway mapping.
