# Supplementary material for: Analyses of Copy Number Variation of GK Rat Reveal New Putative Type 2 Diabetes Susceptibility Loci
Source: PLoS One. 2010 Nov 23;5(11):e14077. doi: 10.1371/journal.pone.0014077 (PMC2990713; doi:10.1371/journal.pone.0014077)
Supplement: Table S8 — Preferentially selected protein-coding genes in GK/Wistar CNVRs. (0.02 MB XLS) [file pone.0014077.s010.xls]

## Sheet: Sheet1
Table S8. Preferentially selected protein-coding genes in GK/Wistar CNVRs.
Gene Symbol	CNV status	Chromosome	CNVR ID*	Number of Supportive Samples	Presented in Tiffin's T2D set §	Involved in relevant pathway	Involved in 'Near-T2D' Disease	QTL evidence
RT1-A1	Gain	chr20	cnv.gain.54	1	No	Type I diabetes mellitus		Blood pressure 195
RT1-A3	Gain	chr20	cnv.gain.54	1	No	Type I diabetes mellitus		Blood pressure 195
RT1-Db1	Gain	chr20	cnv.gain.53	1	No	Type I diabetes mellitus	diabetes_mellitus,_type_1; arthritis,_rheumatoid	Blood pressure 195
RT1-N1	Loss	chr20	cnv.loss.51	3	No	Type I diabetes mellitus		Blood pressure 144
RT1-N3	Loss	chr20	cnv.loss.51	3	No	Type I diabetes mellitus		Blood pressure 144
RT1-O	Loss	chr20	cnv.loss.51	3	No	Type I diabetes mellitus		Blood pressure 144
RT1-S2	Loss	chr20	cnv.loss.51	3	No	Type I diabetes mellitus		Blood pressure 144
Sult2al1	Gain	chr1	cnv.gain.5	3	No	Sulfur metabolism		Niddm44; Blood pressure 199, 246, 201, 200, 27, 58, 172, and 96; Serum cholesterol 25 and 6
Sult2a1	Gain	chr1	cnv.gain.5	3	No	Sulfur metabolism	adrenal_cortex_neoplasms	Niddm44; Blood pressure 199, 246, 201, 200, 27, 58, 172, and 96; Serum cholesterol 25 and 6
Sult2a2	Gain	chr1	cnv.gain.5	3	No	Sulfur metabolism		Niddm44; Blood pressure 199, 246, 201, 200, 27, 58, 172, and 96; Serum cholesterol 25 and 6
Uxs1	Gain	chrUn	cnv.gain.60	3	Yes	Starch and sucrose metabolism
Ugt2b	Loss	chr14	cnv.loss.62	2	No	Starch and sucrose metabolism, Pentose and glucuronate interconversions		Niddm37
Cyp4a3	Loss	chr5	cnv.loss.22	3	No	Fatty acid metabolism, PPAR signaling pathway		Niddm25
Pstpip1	Loss	chr8	cnv.loss.32	2	No		familial_mediterranean_fever	Niddm21; Blood pressure 35, 262, 253, 62, 39, and 273; Body weight 51; Serum cholesterol 16; Serum triglyceride 9
Il18r1	Loss	chr9	cnv.loss.35	1	No		arthritis,_rheumatoid	Niddm26; Blood pressure 34; Body weight 14
Nos2	Gain	chr10	cnv.gain.42	3	No		colitis; leishmaniasis,_cutaneous	Blood pressure 249, 250, 186, 57, 87, 82, 76, 12, 1, and 133; Serum cholesterol 52 and 47
* Please refer to Table S4 for the CNVR IDs.
§ Tiffin et al., Nucleic Acids Res, 2006
