# Supplementary material for: Analyses of Copy Number Variation of GK Rat Reveal New Putative Type 2 Diabetes Susceptibility Loci
Source: PLoS One. 2010 Nov 23;5(11):e14077. doi: 10.1371/journal.pone.0014077 (PMC2990713; doi:10.1371/journal.pone.0014077)
Supplement: Table S9 — Logarithm (base 2) ratios of CNVRs (GK vs. Wistar) containing microRNAs. (0.01 MB XLS) [file pone.0014077.s011.xls]

## Sheet: Sheet1
Table S9. Logarithm (base 2) ratios of CNVRs (GK vs. Wistar) containing microRNAs
MicroRNA	CNVR ID*	Log2Ratio in Gk1	Log2Ratio in Gk2	Log2Ratio in Gk4
rno-mir-30b	cnv.gain.37	0.873	0.503	0.82
rno-mir-30d	cnv.gain.37	0.873	0.503	0.82
* Please refer to Table S4 for the CNVR IDs.
