# Supplementary material for: Analyses of Copy Number Variation of GK Rat Reveal New Putative Type 2 Diabetes Susceptibility Loci
Source: PLoS One. 2010 Nov 23;5(11):e14077. doi: 10.1371/journal.pone.0014077 (PMC2990713; doi:10.1371/journal.pone.0014077)
Supplement: Table S10 — Pathway mapping and enrichment of the targets of rno-mir-30b. (0.04 MB XLS) [file pone.0014077.s012.xls]

## Sheet: Sheet1
Table S10. Pathway mapping and enrichment of the targets of rno-mir-30b *
Pathway ID	P-value	Expected Count	Actual Count	Pathway Size	Pathway Name
00010	2.65968e-11	7.74295	30	98	Glycolysis / Gluconeogenesis
05050	2.08251e-09	4.34553	20	55	Dentatorubropallidoluysian atrophy (DRPLA)
05040	1.81335e-08	5.76771	22	73	Huntington's disease
05330	0.00246925	4.81959	12	61	Allograft rejection
05320	0.00248099	5.45167	13	69	Autoimmune thyroid disease
05332	0.0056844	4.66157	11	59	Graft-versus-host disease
04612	0.00569417	7.3479	15	93	Antigen processing and presentation
04940	0.00624555	5.37266	12	68	Type I diabetes mellitus
04012	0.0112323	6.47879	13	82	ErbB signaling pathway
00272	0.0154427	1.02713	4	13	Cysteine metabolism
00641	0.0202972	0.632078	3	8	3-Chloroacrylic acid degradation
04810	0.022991	15.7229	24	199	Regulation of actin cytoskeleton
00030	0.0307604	1.81722	5	23	Pentose phosphate pathway
00640	0.0316896	2.4493	6	31	Propanoate metabolism
04120	0.0335651	9.7972	16	124	Ubiquitin mediated proteolysis
00720	0.0386381	0.790097	3	10	Reductive carboxylate cycle (CO2 fixation)
04070	0.0392838	5.37266	10	68	Phosphatidylinositol signaling system
05212	0.0466402	5.53068	10	70	Pancreatic cancer
00650	0.0474759	2.68633	6	34	Butanoate metabolism
04150	0.0492759	4.1085	8	52	mTOR signaling pathway
00561	0.0602882	2.84435	6	36	Glycerolipid metabolism
00562	0.0606695	3.55544	7	45	Inositol phosphate metabolism
05214	0.0623832	5.05662	9	64	Glioma
04020	0.0676224	14.9328	21	189	Calcium signaling pathway
04360	0.0714405	9.16512	14	116	Axon guidance
00340	0.0785699	1.6592	4	21	Histidine metabolism
04662	0.0788918	5.29365	9	67	B cell receptor signaling pathway
04650	0.083297	7.74295	12	98	Natural killer cell mediated cytotoxicity
05010	0.0865439	19.7524	26	250	Alzheimer's disease
00512	0.0903221	1.73821	4	22	O-Glycan biosynthesis
00790	0.0927974	1.10614	3	14	Folate biosynthesis
00051	0.103521	2.52831	5	32	Fructose and mannose metabolism
04520	0.11179	5.6887	9	72	Adherens junction
04630	0.115653	10.7453	15	136	Jak-STAT signaling pathway
03440	0.116149	1.89623	4	24	Homologous recombination
00310	0.119662	3.39742	6	43	Lysine degradation
00970	0.119662	3.39742	6	43	Aminoacyl-tRNA biosynthesis
04514	0.126794	11.7724	16	149	Cell adhesion molecules (CAMs)
00053	0.126947	0.632078	2	8	Ascorbate and aldarate metabolism
00460	0.126947	0.632078	2	8	Cyanoamino acid metabolism
04660	0.127063	7.50592	11	95	T cell receptor signaling pathway
04910	0.137812	10.1922	14	129	Insulin signaling pathway
05221	0.14	4.34553	7	55	Acute myeloid leukemia
00620	0.150756	2.84435	5	36	Pyruvate metabolism
04620	0.154127	6.95285	10	88	Toll-like receptor signaling pathway
04664	0.175132	5.45167	8	69	Fc epsilon RI signaling pathway
05218	0.175132	5.45167	8	69	Melanoma
03060	0.184115	0.790097	2	10	Protein export
04330	0.186903	3.87147	6	49	Notch signaling pathway
00350	0.192199	2.29128	4	29	Tyrosine metabolism
04720	0.19532	5.60969	8	71	Long-term potentiation
00260	0.205325	3.16039	5	40	Glycine, serine and threonine metabolism
00052	0.206534	1.58019	3	20	Galactose metabolism
00020	0.208975	2.37029	4	30	Citrate cycle (TCA cycle)
03022	0.208975	2.37029	4	30	Basal transcription factors
05223	0.212053	4.02949	6	51	Non-small cell lung cancer
00140	0.213898	0.869107	2	11	C21-Steroid hormone metabolism
00630	0.213898	0.869107	2	11	Glyoxylate and dicarboxylate metabolism
00903	0.213898	0.869107	2	11	Limonene and pinene degradation
04916	0.215126	7.50592	10	95	Melanogenesis
00071	0.219892	3.2394	5	41	Fatty acid metabolism
00410	0.227862	1.6592	3	21	beta-Alanine metabolism
00563	0.227862	1.6592	3	21	Glycosylphosphatidylinositol(GPI)-anchor biosynthesis
04710	0.244078	0.948116	2	12	Circadian rhythm
00280	0.249909	3.39742	5	43	Valine, leucine and isoleucine degradation
00120	0.271586	1.81722	3	23	Bile acid biosynthesis
00220	0.271586	1.81722	3	23	Urea cycle and metabolism of amino groups
00360	0.274408	1.02713	2	13	Phenylalanine metabolism
04610	0.276332	5.29365	7	67	Complement and coagulation cascades
00680	0.280597	0.316039	1	4	Methane metabolism
00900	0.280597	0.316039	1	4	Terpenoid biosynthesis
04930	0.280885	3.55544	5	45	Type II diabetes mellitus
05220	0.284231	6.24177	8	79	Chronic myeloid leukemia
00251	0.293791	1.89623	3	24	Glutamate metabolism
04730	0.301924	5.45167	7	69	Long-term depression
05211	0.301924	5.45167	7	69	Renal cell carcinoma
04140	0.316107	1.97524	3	25	Regulation of autophagy
04210	0.33506	7.50592	9	95	Apoptosis
00031	0.337486	0.395048	1	5	Inositol metabolism
00624	0.337486	0.395048	1	5	1- and 2-Methylnaphthalene degradation
04060	0.346872	15.1699	17	192	Cytokine-cytokine receptor interaction
04340	0.360829	3.95048	5	50	Hedgehog signaling pathway
00450	0.36434	1.26416	2	16	Selenoamino acid metabolism
00760	0.36434	1.26416	2	16	Nicotinate and nicotinamide metabolism
04510	0.364465	14.3798	16	182	Focal adhesion
05213	0.377	4.02949	5	51	Endometrial cancer
04670	0.402383	8.92809	10	113	Leukocyte transendothelial migration
05216	0.404945	2.29128	3	29	Thyroid cancer
05210	0.406074	7.03186	8	89	Colorectal cancer
00510	0.408519	3.2394	4	41	N-Glycan biosynthesis
04614	0.421959	1.42217	2	18	Renin-angiotensin system
00980	0.42537	4.26652	5	54	Metabolism of xenobiotics by cytochrome P450
00480	0.426809	3.31841	4	42	Glutathione metabolism
00564	0.426809	3.31841	4	42	Glycerophospholipid metabolism
03420	0.426809	3.31841	4	42	Nucleotide excision repair
00930	0.438155	0.553068	1	7	Caprolactam degradation
01030	0.450705	8.29602	9	105	Glycan structures - biosynthesis 1
04370	0.452146	5.37266	6	68	VEGF signaling pathway
00380	0.462918	3.47643	4	44	Tryptophan metabolism
00072	0.482613	0.632078	1	8	Synthesis and degradation of ketone bodies
00740	0.482613	0.632078	1	8	Riboflavin metabolism
00590	0.48861	4.58256	5	58	Arachidonic acid metabolism
00240	0.494754	5.60969	6	71	Pyrimidine metabolism
00271	0.50298	1.6592	2	21	Methionine metabolism
05014	0.508718	5.6887	6	72	Amyotrophic lateral sclerosis (ALS)
00100	0.52832	1.73821	2	22	Biosynthesis of steroids
05340	0.53049	2.76534	3	35	Primary immunodeficiency
03050	0.532463	3.79247	4	48	Proteasome
05215	0.537988	6.87384	7	87	Prostate cancer
04530	0.553407	10.0342	10	127	Tight junction
00062	0.561278	0.790097	1	10	Fatty acid elongation in mitochondria
00430	0.561278	0.790097	1	10	Taurine and hypotaurine metabolism
00770	0.561278	0.790097	1	10	Pantothenate and CoA biosynthesis
04540	0.574955	7.11087	7	90	Gap junction
04912	0.574955	7.11087	7	90	GnRH signaling pathway
00830	0.578187	5.05662	5	64	Retinol metabolism
00500	0.587481	3.00237	3	38	Starch and sucrose metabolism
04742	0.587481	3.00237	3	38	Taste transduction
05060	0.596016	0.869107	1	11	Prion disease
00982	0.606155	5.21464	5	66	Drug metabolism - cytochrome P450
00530	0.620649	2.05425	2	26	Aminosugars metabolism
00670	0.657478	1.02713	1	13	One carbon pool by folate
03450	0.657478	1.02713	1	13	Non-homologous end-joining
00361	0.684616	1.10614	1	14	gamma-Hexachlorocyclohexane degradation
00330	0.698431	2.37029	2	30	Arginine and proline metabolism
00910	0.70961	1.18515	1	15	Nitrogen metabolism
00533	0.732628	1.26416	1	16	Keratan sulfate biosynthesis
04310	0.73549	10.5083	9	133	Wnt signaling pathway
04080	0.754052	20.4635	18	259	Neuroactive ligand-receptor interaction
04010	0.774523	19.6734	17	249	MAPK signaling pathway
05219	0.789937	2.84435	2	36	Bladder cancer
00532	0.791325	1.50118	1	19	Chondroitin sulfate biosynthesis
00230	0.797638	10.0342	8	127	Purine metabolism
03410	0.801604	4.18751	3	53	Base excision repair
03020	0.80788	1.58019	1	20	RNA polymerase
00150	0.814513	3.00237	2	38	Androgen and estrogen metabolism
03320	0.815379	5.53068	4	70	PPAR signaling pathway
03430	0.823125	1.6592	1	21	Mismatch repair
05310	0.837163	1.73821	1	22	Asthma
04115	0.84784	5.84672	4	74	p53 signaling pathway
00565	0.85009	1.81722	1	23	Ether lipid metabolism
05222	0.850443	7.11087	5	90	Small cell lung cancer
00252	0.861993	1.89623	1	24	Alanine and aspartate metabolism
04640	0.862183	6.00474	4	76	Hematopoietic cell lineage
04950	0.872954	1.97524	1	25	Maturity onset diabetes of the young
00591	0.883046	2.05425	1	26	Linoleic acid metabolism
04920	0.891689	5.05662	3	64	Adipocytokine signaling pathway
05217	0.914823	3.95048	2	50	Basal cell carcinoma
02010	0.922703	2.4493	1	31	ABC transporters - General
04512	0.923566	5.53068	3	70	ECM-receptor interaction
00860	0.944521	2.76534	1	35	Porphyrin and chlorophyll metabolism
01031	0.946974	4.50355	2	57	Glycan structures - biosynthesis 2
03030	0.948938	2.84435	1	36	DNA replication
05012	0.976139	14.0637	8	178	Parkinson's disease
03010	0.980101	5.60969	2	71	Ribosome
04110	0.984278	9.08611	4	115	Cell cycle
04350	0.987064	6.08375	2	77	TGF-beta signaling pathway
00190	0.987497	12.3255	6	156	Oxidative phosphorylation
05322	0.999312	11.1404	3	141	Systemic lupus erythematosus
04740	1	57.8351	28	732	Olfactory transduction
* the colored pathways are supposed to be related to diabetes.
