# Supplementary material for: Analyses of Copy Number Variation of GK Rat Reveal New Putative Type 2 Diabetes Susceptibility Loci
Source: PLoS One. 2010 Nov 23;5(11):e14077. doi: 10.1371/journal.pone.0014077 (PMC2990713; doi:10.1371/journal.pone.0014077)
Supplement: Table S11 — Pathway mapping and enrichment of the targets of rno-mir-30d. (0.04 MB XLS) [file pone.0014077.s013.xls]

## Sheet: Sheet1
Table S11. Pathway mapping and enrichment of the targets of rno-mir-30d *
Pathway ID	P-value	Expected Count	Actual Count	Pathway Size	Pathway Name
00641	0.0017196	0.601076	4	8	3-Chloroacrylic acid degradation
00624	0.00375136	0.375673	3	5	1- and 2-Methylnaphthalene degradation
04070	0.00417215	5.10915	12	68	Phosphatidylinositol signaling system
05322	0.0085498	10.594	19	141	Systemic lupus erythematosus
00272	0.0129899	0.976749	4	13	Cysteine metabolism
00780	0.0160491	0.225404	2	3	Biotin metabolism
03440	0.030123	1.80323	5	24	Homologous recombination
00071	0.0310079	3.08052	7	41	Fatty acid metabolism
04120	0.043528	9.31668	15	124	Ubiquitin mediated proteolysis
01030	0.0494046	7.88913	13	105	Glycan structures - biosynthesis 1
00010	0.0617259	7.36319	12	98	Glycolysis / Gluconeogenesis
00350	0.0620265	2.1789	5	29	Tyrosine metabolism
00512	0.0780772	1.65296	4	22	O-Glycan biosynthesis
05310	0.0780772	1.65296	4	22	Asthma
00120	0.0891757	1.72809	4	23	Bile acid biosynthesis
00830	0.104351	4.80861	8	64	Retinol metabolism
00980	0.107242	4.05727	7	54	Metabolism of xenobiotics by cytochrome P450
04640	0.114144	5.71023	9	76	Hematopoietic cell lineage
04020	0.115389	14.2004	19	189	Calcium signaling pathway
04540	0.135739	6.76211	10	90	Gap junction
05332	0.151303	4.43294	7	59	Graft-versus-host disease
00500	0.152873	2.85511	5	38	Starch and sucrose metabolism
04330	0.158736	3.68159	6	49	Notch signaling pathway
00720	0.169955	0.751346	2	10	Reductive carboxylate cycle (CO2 fixation)
05040	0.179625	5.48482	8	73	Huntington's disease
00510	0.191265	3.08052	5	41	N-Glycan biosynthesis
00903	0.197921	0.82648	2	11	Limonene and pinene degradation
00640	0.200483	2.32917	4	31	Propanoate metabolism
03420	0.204764	3.15565	5	42	Nucleotide excision repair
00982	0.224557	4.95888	7	66	Drug metabolism - cytochrome P450
00100	0.226366	1.65296	3	22	Biosynthesis of steroids
04010	0.239993	18.7085	22	249	MAPK signaling pathway
00220	0.246945	1.72809	3	23	Urea cycle and metabolism of amino groups
00360	0.255103	0.976749	2	13	Phenylalanine metabolism
04910	0.260852	9.69236	12	129	Insulin signaling pathway
00860	0.266746	2.62971	4	35	Porphyrin and chlorophyll metabolism
00251	0.267796	1.80323	3	24	Glutamate metabolism
00680	0.268409	0.300538	1	4	Methane metabolism
01040	0.28884	1.87836	3	25	Biosynthesis of unsaturated fatty acids
04140	0.28884	1.87836	3	25	Regulation of autophagy
04950	0.28884	1.87836	3	25	Maturity onset diabetes of the young
05330	0.307807	4.58321	6	61	Allograft rejection
00530	0.310001	1.9535	3	26	Aminosugars metabolism
00910	0.312564	1.12702	2	15	Nitrogen metabolism
00031	0.323424	0.375673	1	5	Inositol metabolism
00533	0.340985	1.20215	2	16	Keratan sulfate biosynthesis
00760	0.340985	1.20215	2	16	Nicotinate and nicotinamide metabolism
05214	0.348734	4.80861	6	64	Glioma
04350	0.357407	5.78536	7	77	TGF-beta signaling pathway
00480	0.388954	3.15565	4	42	Glutathione metabolism
00564	0.388954	3.15565	4	42	Glycerophospholipid metabolism
00020	0.394473	2.25404	3	30	Citrate cycle (TCA cycle)
00330	0.394473	2.25404	3	30	Arginine and proline metabolism
03022	0.394473	2.25404	3	30	Basal transcription factors
04940	0.403902	5.10915	6	68	Type I diabetes mellitus
00310	0.406429	3.23079	4	43	Lysine degradation
00970	0.406429	3.23079	4	43	Aminoacyl-tRNA biosynthesis
04730	0.417683	5.18428	6	69	Long-term depression
05320	0.417683	5.18428	6	69	Autoimmune thyroid disease
04916	0.422645	7.13778	8	95	Melanogenesis
00534	0.423586	1.42756	2	19	Heparan sulfate biosynthesis
04810	0.426416	14.9518	16	199	Regulation of actin cytoskeleton
00051	0.435809	2.40431	3	32	Fructose and mannose metabolism
00562	0.441058	3.38105	4	45	Inositol phosphate metabolism
04630	0.445543	10.2183	11	136	Jak-STAT signaling pathway
00053	0.464924	0.601076	1	8	Ascorbate and aldarate metabolism
00072	0.464924	0.601076	1	8	Synthesis and degradation of ketone bodies
00460	0.464924	0.601076	1	8	Cyanoamino acid metabolism
00632	0.464924	0.601076	1	8	Benzoate degradation via CoA ligation
00740	0.464924	0.601076	1	8	Riboflavin metabolism
00960	0.464924	0.601076	1	8	Alkaloid biosynthesis II
00040	0.475607	1.57783	2	21	Pentose and glucuronate interconversions
00340	0.475607	1.57783	2	21	Histidine metabolism
00563	0.475607	1.57783	2	21	Glycosylphosphatidylinositol(GPI)-anchor biosynthesis
04080	0.483867	19.4598	20	259	Neuroactive ligand-receptor interaction
03050	0.491787	3.60646	4	48	Proteasome
00561	0.514926	2.70484	3	36	Glycerolipid metabolism
04912	0.519933	6.76211	7	90	GnRH signaling pathway
00030	0.524682	1.72809	2	23	Pentose phosphate pathway
05213	0.540514	3.83186	4	51	Endometrial cancer
03060	0.542445	0.751346	1	10	Protein export
00150	0.552212	2.85511	3	38	Androgen and estrogen metabolism
00140	0.576897	0.82648	1	11	C21-Steroid hormone metabolism
00290	0.576897	0.82648	1	11	Valine, leucine and isoleucine biosynthesis
00592	0.576897	0.82648	1	11	alpha-Linolenic acid metabolism
05060	0.576897	0.82648	1	11	Prion disease
05218	0.600516	5.18428	5	69	Melanoma
04710	0.608762	0.901615	1	12	Circadian rhythm
03320	0.613522	5.25942	5	70	PPAR signaling pathway
03010	0.62628	5.33455	5	71	Ribosome
04720	0.62628	5.33455	5	71	Long-term potentiation
01031	0.6302	4.28267	4	57	Glycan structures - biosynthesis 2
00280	0.637562	3.23079	3	43	Valine, leucine and isoleucine degradation
00670	0.638234	0.976749	1	13	One carbon pool by folate
03450	0.638234	0.976749	1	13	Non-homologous end-joining
04520	0.638783	5.40969	5	72	Adherens junction
05014	0.638783	5.40969	5	72	Amyotrophic lateral sclerosis (ALS)
00983	0.653202	3.30592	3	44	Drug metabolism - other enzymes
04620	0.658106	6.61184	6	88	Toll-like receptor signaling pathway
00361	0.665491	1.05188	1	14	gamma-Hexachlorocyclohexane degradation
00790	0.665491	1.05188	1	14	Folate biosynthesis
02010	0.688533	2.32917	2	31	ABC transporters - General
04060	0.695629	14.4258	13	192	Cytokine-cytokine receptor interaction
05220	0.718815	5.93563	5	79	Chronic myeloid leukemia
04660	0.729471	7.13778	6	95	T cell receptor signaling pathway
00650	0.736803	2.55457	2	34	Butanoate metabolism
05217	0.736846	3.75673	3	50	Basal cell carcinoma
04530	0.749454	9.54209	8	127	Tight junction
04662	0.752694	5.03402	4	67	B cell receptor signaling pathway
04614	0.755517	1.35242	1	18	Renin-angiotensin system
00620	0.765328	2.70484	2	36	Pyruvate metabolism
03410	0.772284	3.98213	3	53	Base excision repair
00532	0.773958	1.42756	1	19	Chondroitin sulfate biosynthesis
05212	0.782702	5.25942	4	70	Pancreatic cancer
00052	0.791011	1.50269	1	20	Galactose metabolism
04742	0.791135	2.85511	2	38	Taste transduction
05050	0.793675	4.1324	3	55	Dentatorubropallidoluysian atrophy (DRPLA)
05215	0.793865	6.53671	5	87	Prostate cancer
04514	0.799661	11.195	9	149	Cell adhesion molecules (CAMs)
00410	0.806781	1.57783	1	21	beta-Alanine metabolism
03430	0.806781	1.57783	1	21	Mismatch repair
00260	0.81441	3.00538	2	40	Glycine, serine and threonine metabolism
05222	0.817631	6.76211	5	90	Small cell lung cancer
00601	0.83485	1.72809	1	23	Glycosphingolipid biosynthesis - lacto and neolacto series
04612	0.839155	6.98751	5	93	Antigen processing and presentation
00252	0.84732	1.80323	1	24	Alanine and aspartate metabolism
04210	0.852317	7.13778	5	95	Apoptosis
00380	0.854124	3.30592	2	44	Tryptophan metabolism
04930	0.862764	3.38105	2	45	Type II diabetes mellitus
00591	0.869514	1.9535	1	26	Linoleic acid metabolism
04110	0.873736	8.64047	6	115	Cell cycle
04012	0.874808	6.16103	4	82	ErbB signaling pathway
04360	0.878848	8.71561	6	116	Axon guidance
04610	0.889494	5.03402	3	67	Complement and coagulation cascades
00600	0.896918	2.1789	1	29	Sphingolipid metabolism
04340	0.899337	3.75673	2	50	Hedgehog signaling pathway
04664	0.90089	5.18428	3	69	Fc epsilon RI signaling pathway
05223	0.905468	3.83186	2	51	Non-small cell lung cancer
04512	0.906182	5.25942	3	70	ECM-receptor interaction
05210	0.911219	6.68698	4	89	Colorectal cancer
05221	0.92667	4.1324	2	55	Acute myeloid leukemia
04670	0.935065	8.4902	5	113	Leukocyte transendothelial migration
00590	0.939541	4.3578	2	58	Arachidonic acid metabolism
03030	0.940568	2.70484	1	36	DNA replication
04130	0.940568	2.70484	1	36	SNARE interactions in vesicular transport
05219	0.940568	2.70484	1	36	Bladder cancer
04310	0.942366	9.9929	6	133	Wnt signaling pathway
04650	0.944074	7.36319	4	98	Natural killer cell mediated cytotoxicity
00190	0.955455	11.721	7	156	Oxidative phosphorylation
04370	0.968654	5.10915	2	68	VEGF signaling pathway
00240	0.974353	5.33455	2	71	Pyrimidine metabolism
04740	0.982888	54.9985	42	732	Olfactory transduction
04150	0.983176	3.907	1	52	mTOR signaling pathway
05012	0.984115	13.374	7	178	Parkinson's disease
05010	0.993179	18.7836	10	250	Alzheimer's disease
04920	0.99349	4.80861	1	64	Adipocytokine signaling pathway
04510	0.995177	13.6745	6	182	Focal adhesion
05211	0.995621	5.18428	1	69	Renal cell carcinoma
04115	0.997055	5.55996	1	74	p53 signaling pathway
00230	0.99712	9.54209	3	127	Purine metabolism
* the colored pathways are supposed to be related to diabetes.
