# Supplementary material for: Analyses of Copy Number Variation of GK Rat Reveal New Putative Type 2 Diabetes Susceptibility Loci
Source: PLoS One. 2010 Nov 23;5(11):e14077. doi: 10.1371/journal.pone.0014077 (PMC2990713; doi:10.1371/journal.pone.0014077)
Supplement: Table S13 — Comparison of CNV genes and differentially expressed genes. (0.06 MB XLS) [file pone.0014077.s015.xls]

## Sheet: Sheet1
Table S13 Comparison of CNV genes and differentially expressed genes *
Entrez Gene ID	Symbol	Gene Name	CNV Status	Expression Probeset	log2FC of Expression	p-value	FDR	Dataset Description
24748	RT1-N1	RT1 class Ib gene, H2-TL-like, grc region (N1)	loss	1387839_at	-2.23232	0.0348764	0.138802	GSE13268.adipose.20wk.ND
24748	RT1-N1	RT1 class Ib gene, H2-TL-like, grc region (N1)	loss	1387839_at	-1.25638	0.0448346	0.196445	GSE13269.muscle.12wk.HF
24748	RT1-N1	RT1 class Ib gene, H2-TL-like, grc region (N1)	loss	1387839_at	-1.19099	0.00730344	0.116551	GSE13269.muscle.12wk.ND
24748	RT1-N1	RT1 class Ib gene, H2-TL-like, grc region (N1)	loss	1387839_at	-2.63627	0.00763867	0.0863077	GSE13269.muscle.20wk.ND
24862	Ugt2b	UDP glycosyltransferase 2 family, polypeptide B	loss	1387825_at	-7.46203	0.0222204	0.199013	GSE13270.liver.12wk.HF
24862	Ugt2b	UDP glycosyltransferase 2 family, polypeptide B	loss	1387825_at	-7.6183	0.00851821	0.10435	GSE13270.liver.12wk.ND
24862	Ugt2b	UDP glycosyltransferase 2 family, polypeptide B	loss	1387825_at	-7.30678	0.0246741	0.142542	GSE13270.liver.20wk.HF
24862	Ugt2b	UDP glycosyltransferase 2 family, polypeptide B	loss	1387825_at	-8.15178	0.00627275	0.0867131	GSE13270.liver.20wk.ND
24902	Sult2al1	sulfotransferase family 2A, dehydroepiandrosterone (DHEA)-preferring-like 1	gain	1387006_at	-0.901084	0.00107557	0.0246567	GSE13270.liver.20wk.HF
24902	Sult2al1	sulfotransferase family 2A, dehydroepiandrosterone (DHEA)-preferring-like 1	gain	1387006_at	-0.420684	0.00522405	0.101838	GSE13270.liver.4wk.HF
24902	Sult2al1	sulfotransferase family 2A, dehydroepiandrosterone (DHEA)-preferring-like 1	gain	1387006_at	-0.237499	0.0366349	0.161278	GSE13270.liver.4wk.ND
24912	Sult2a1	sulfotransferase family 2A, dehydroepiandrosterone (DHEA)-preferring, member 1	gain	1369570_at	1.08763	0.00221336	0.0605652	GSE13268.adipose.20wk.HF
24912	Sult2a1	sulfotransferase family 2A, dehydroepiandrosterone (DHEA)-preferring, member 1	gain	1369570_at	-1.95509	0.0124689	0.0921797	GSE13269.muscle.12wk.HF
246232	Uxs1	UDP-glucuronate decarboxylase 1	gain	1376262_at	-0.364837	0.00307015	0.112632	GSE13268.adipose.16wk.ND
246232	Uxs1	UDP-glucuronate decarboxylase 1	gain	1376262_at	0.185004	0.0158234	0.137733	GSE13268.adipose.8wk.HF
246232	Uxs1	UDP-glucuronate decarboxylase 1	gain	1376262_at	0.32476	0.0126452	0.0591685	GSE13269.muscle.4wk.ND
246232	Uxs1	UDP-glucuronate decarboxylase 1	gain	1376262_at	0.566447	0.000143229	0.0118798	GSE13270.liver.16wk.HF
294270	RT1-Db1	RT1 class II, locus Db1	gain	1370383_s_at	-0.893937	0.00841438	0.0602045	GSE13268.adipose.20wk.ND
294270	RT1-Db1	RT1 class II, locus Db1	gain	1370383_s_at	1.18988	0.0302375	0.197767	GSE13268.adipose.4wk.HF
294270	RT1-Db1	RT1 class II, locus Db1	gain	1370383_s_at	-0.622056	0.000972295	0.0212314	GSE13269.muscle.12wk.HF
294270	RT1-Db1	RT1 class II, locus Db1	gain	1370383_s_at	1.31318	0.000923075	0.0299012	GSE13269.muscle.4wk.HF
294270	RT1-Db1	RT1 class II, locus Db1	gain	1370383_s_at	1.08931	2.49e-06	0.000308807	GSE13269.muscle.4wk.ND
294270	RT1-Db1	RT1 class II, locus Db1	gain	1370383_s_at	-0.748096	0.0062451	0.108722	GSE13270.liver.12wk.HF
294270	RT1-Db1	RT1 class II, locus Db1	gain	1370383_s_at	-0.816302	0.000191597	0.0135582	GSE13270.liver.16wk.HF
294270	RT1-Db1	RT1 class II, locus Db1	gain	1370383_s_at	-0.724839	0.00251293	0.0400487	GSE13270.liver.20wk.HF
294270	RT1-Db1	RT1 class II, locus Db1	gain	1370383_s_at	-0.787658	0.00685997	0.0903241	GSE13270.liver.20wk.ND
294270	RT1-Db1	RT1 class II, locus Db1	gain	1370383_s_at	0.79118	0.0145083	0.164822	GSE13270.liver.4wk.HF
294270	RT1-Db1	RT1 class II, locus Db1	gain	1370383_s_at	-0.465491	0.0255254	0.146788	GSE13270.liver.8wk.HF
294270	RT1-Db1	RT1 class II, locus Db1	gain	1370383_s_at	-0.439567	0.00135578	0.0516437	GSE13270.liver.8wk.ND
298423	Cyp4a3	cytochrome P450, family 4, subfamily a, polypeptide 3	loss	1370397_at	0.57488	0.00246444	0.0544416	GSE13270.liver.12wk.ND
298423	Cyp4a3	cytochrome P450, family 4, subfamily a, polypeptide 3	loss	1370397_at	0.495952	0.00120756	0.047796	GSE13270.liver.16wk.ND
298423	Cyp4a3	cytochrome P450, family 4, subfamily a, polypeptide 3	loss	1370397_at	0.644896	0.00642915	0.0873908	GSE13270.liver.20wk.ND
298423	Cyp4a3	cytochrome P450, family 4, subfamily a, polypeptide 3	loss	1370397_at	0.509098	0.0209046	0.198123	GSE13270.liver.4wk.HF
300732	Pstpip1	proline-serine-threonine phosphatase-interacting protein 1	loss	1383426_at	0.691078	0.0152909	0.169318	GSE13270.liver.4wk.HF
301365	Il18r1	interleukin 18 receptor 1	loss	1384939_at	1.45191	0.039779	0.186017	GSE13270.liver.8wk.HF
309627	RT1-A3	RT1 class I, A3	gain	1371213_at	1.9467	0.000108185	0.0129521	GSE13268.adipose.12wk.HF
309627	RT1-A3	RT1 class I, A3	gain	1371213_at	1.64932	8.29e-06	0.00738781	GSE13268.adipose.12wk.ND
309627	RT1-A3	RT1 class I, A3	gain	1371213_at	2.38153	0.000767996	0.0268509	GSE13268.adipose.16wk.HF
309627	RT1-A3	RT1 class I, A3	gain	1371213_at	1.9559	7.39e-06	0.00801938	GSE13268.adipose.16wk.ND
309627	RT1-A3	RT1 class I, A3	gain	1371213_at	2.36344	0.000764762	0.0366215	GSE13268.adipose.20wk.HF
309627	RT1-A3	RT1 class I, A3	gain	1371213_at	1.59491	0.00872245	0.0613966	GSE13268.adipose.20wk.ND
309627	RT1-A3	RT1 class I, A3	gain	1371213_at	2.39712	0.00128038	0.0515377	GSE13268.adipose.4wk.HF
309627	RT1-A3	RT1 class I, A3	gain	1371213_at	2.02	0.000377382	0.0507168	GSE13268.adipose.4wk.ND
309627	RT1-A3	RT1 class I, A3	gain	1371213_at	1.96548	0.000234443	0.0207681	GSE13268.adipose.8wk.HF
309627	RT1-A3	RT1 class I, A3	gain	1371213_at	1.48326	0.000858636	0.0654883	GSE13268.adipose.8wk.ND
309627	RT1-A3	RT1 class I, A3	gain	1371213_at	0.669432	0.0032521	0.0403824	GSE13269.muscle.12wk.HF
309627	RT1-A3	RT1 class I, A3	gain	1371213_at	0.828008	0.011252	0.144786	GSE13269.muscle.16wk.HF
309627	RT1-A3	RT1 class I, A3	gain	1371213_at	1.316	0.000504838	0.0649159	GSE13269.muscle.16wk.ND
309627	RT1-A3	RT1 class I, A3	gain	1371213_at	1.34499	0.000796173	0.0388721	GSE13269.muscle.20wk.HF
309627	RT1-A3	RT1 class I, A3	gain	1371213_at	0.804916	0.00953099	0.0958402	GSE13269.muscle.20wk.ND
309627	RT1-A3	RT1 class I, A3	gain	1371213_at	0.991996	0.000164066	0.0128828	GSE13269.muscle.4wk.HF
309627	RT1-A3	RT1 class I, A3	gain	1371213_at	1.24317	0.000100007	0.0026203	GSE13269.muscle.4wk.ND
309627	RT1-A3	RT1 class I, A3	gain	1371213_at	0.710554	0.0108707	0.12553	GSE13269.muscle.8wk.HF
309627	RT1-A3	RT1 class I, A3	gain	1371213_at	1.18544	0.00019511	0.024909	GSE13269.muscle.8wk.ND
309627	RT1-A3	RT1 class I, A3	gain	1371213_at	1.98488	0.000603673	0.0399815	GSE13270.liver.12wk.HF
309627	RT1-A3	RT1 class I, A3	gain	1371213_at	1.88442	0.00625845	0.0892635	GSE13270.liver.12wk.ND
309627	RT1-A3	RT1 class I, A3	gain	1371213_at	1.87681	0.0134718	0.119259	GSE13270.liver.16wk.HF
309627	RT1-A3	RT1 class I, A3	gain	1371213_at	2.62849	8.64e-05	0.0118527	GSE13270.liver.16wk.ND
309627	RT1-A3	RT1 class I, A3	gain	1371213_at	1.71378	0.00503662	0.0600129	GSE13270.liver.20wk.HF
309627	RT1-A3	RT1 class I, A3	gain	1371213_at	1.27672	0.00303325	0.0589787	GSE13270.liver.20wk.ND
309627	RT1-A3	RT1 class I, A3	gain	1371213_at	2.45861	0.00102797	0.0453769	GSE13270.liver.4wk.HF
309627	RT1-A3	RT1 class I, A3	gain	1371213_at	2.35703	0.000366437	0.0111797	GSE13270.liver.4wk.ND
309627	RT1-A3	RT1 class I, A3	gain	1371213_at	2.49494	0.000867256	0.0213083	GSE13270.liver.8wk.HF
309627	RT1-A3	RT1 class I, A3	gain	1371213_at	2.14028	0.0013678	0.0516437	GSE13270.liver.8wk.ND
361510	Sult2a2	sulfotransferase family 2A, dehydroepiandrosterone (DHEA)-preferring, member 2	gain	1387936_at	-0.724299	0.0107437	0.0918009	GSE13270.liver.20wk.HF
362925	Zfat	zinc finger and AT hook domain containing	gain	1379877_at	-0.486243	0.000279084	0.0224335	GSE13268.adipose.12wk.HF
362925	Zfat	zinc finger and AT hook domain containing	gain	1379877_at	-0.512638	0.0183715	0.147433	GSE13268.adipose.12wk.ND
362925	Zfat	zinc finger and AT hook domain containing	gain	1379877_at	-0.421407	0.00975193	0.12183	GSE13268.adipose.20wk.HF
362925	Zfat	zinc finger and AT hook domain containing	gain	1379877_at	-0.521306	0.021214	0.102924	GSE13268.adipose.20wk.ND
362925	Zfat	zinc finger and AT hook domain containing	gain	1379877_at	-0.331131	0.0177687	0.145159	GSE13268.adipose.8wk.HF
362925	Zfat	zinc finger and AT hook domain containing	gain	1379877_at	-0.421437	0.0123145	0.0914247	GSE13269.muscle.12wk.HF
362925	Zfat	zinc finger and AT hook domain containing	gain	1379877_at	0.614061	0.0103701	0.103084	GSE13270.liver.16wk.HF
362925	Zfat	zinc finger and AT hook domain containing	gain	1379877_at	0.770622	0.000349253	0.0258695	GSE13270.liver.16wk.ND
362925	Zfat	zinc finger and AT hook domain containing	gain	1379877_at	0.532909	0.0126919	0.125601	GSE13270.liver.20wk.ND
362925	Zfat	zinc finger and AT hook domain containing	gain	1379877_at	0.507758	0.00184208	0.0602701	GSE13270.liver.4wk.HF
362925	Zfat	zinc finger and AT hook domain containing	gain	1379877_at	0.647051	5.01e-05	0.00627637	GSE13270.liver.8wk.HF
362925	Zfat	zinc finger and AT hook domain containing	gain	1379877_at	0.809721	0.000381304	0.0288339	GSE13270.liver.8wk.ND
25030	Andpro	androgen regulated 20 kDa protein	gain	1395016_at	2.97737	0.069051	0.189661	GSE13269.muscle.4wk.ND
25030	Andpro	androgen regulated 20 kDa protein	gain	1395016_at	-2.1787	0.0174567	0.145332	GSE13270.liver.12wk.ND
25218	Vps52	vacuolar protein sorting 52 homolog (S. cerevisiae)	gain	1369667_at	0.349393	0.0230057	0.144184	GSE13268.adipose.16wk.HF
25218	Vps52	vacuolar protein sorting 52 homolog (S. cerevisiae)	gain	1369667_at	-0.285122	0.00105492	0.0193436	GSE13268.adipose.20wk.ND
25218	Vps52	vacuolar protein sorting 52 homolog (S. cerevisiae)	gain	1369667_at	0.303252	0.023225	0.175325	GSE13268.adipose.4wk.HF
25218	Vps52	vacuolar protein sorting 52 homolog (S. cerevisiae)	gain	1369667_at	-0.468543	0.00244888	0.0197824	GSE13269.muscle.4wk.ND
25218	Vps52	vacuolar protein sorting 52 homolog (S. cerevisiae)	gain	1369667_at	0.532668	0.0226891	0.192509	GSE13270.liver.16wk.ND
25475	Lgals5	lectin, galactose binding, soluble 5	gain	1369716_s_at	2.54427	3.09e-07	0.000657611	GSE13268.adipose.12wk.HF
25475	Lgals5	lectin, galactose binding, soluble 5	gain	1369716_s_at	3.10942	9.71e-06	0.00790273	GSE13268.adipose.12wk.ND
25475	Lgals5	lectin, galactose binding, soluble 5	gain	1369716_s_at	1.86412	0.000542591	0.0233961	GSE13268.adipose.16wk.HF
25475	Lgals5	lectin, galactose binding, soluble 5	gain	1369716_s_at	2.48255	0.000102864	0.0279061	GSE13268.adipose.16wk.ND
25475	Lgals5	lectin, galactose binding, soluble 5	gain	1369716_s_at	2.7074	1.31e-06	0.000865963	GSE13268.adipose.20wk.HF
25475	Lgals5	lectin, galactose binding, soluble 5	gain	1369716_s_at	2.74223	8.99e-05	0.00676692	GSE13268.adipose.20wk.ND
25475	Lgals5	lectin, galactose binding, soluble 5	gain	1369716_s_at	1.75402	0.00870197	0.110269	GSE13268.adipose.4wk.HF
25475	Lgals5	lectin, galactose binding, soluble 5	gain	1369716_s_at	2.34002	2.42e-05	0.0114408	GSE13268.adipose.4wk.ND
25475	Lgals5	lectin, galactose binding, soluble 5	gain	1369716_s_at	2.87474	1.03e-06	0.00258993	GSE13268.adipose.8wk.HF
25475	Lgals5	lectin, galactose binding, soluble 5	gain	1369716_s_at	2.67506	2.74e-05	0.0112315	GSE13268.adipose.8wk.ND
25475	Lgals5	lectin, galactose binding, soluble 5	gain	1369716_s_at	1.89327	5.92e-06	0.00135246	GSE13269.muscle.12wk.HF
25475	Lgals5	lectin, galactose binding, soluble 5	gain	1369716_s_at	2.0287	1.42e-07	0.000924562	GSE13269.muscle.12wk.ND
25475	Lgals5	lectin, galactose binding, soluble 5	gain	1369716_s_at	1.18681	0.0022765	0.0686218	GSE13269.muscle.16wk.HF
25475	Lgals5	lectin, galactose binding, soluble 5	gain	1369716_s_at	1.25706	4.18e-06	0.00752021	GSE13269.muscle.16wk.ND
25475	Lgals5	lectin, galactose binding, soluble 5	gain	1369716_s_at	1.70018	0.000278654	0.0220959	GSE13269.muscle.20wk.HF
25475	Lgals5	lectin, galactose binding, soluble 5	gain	1369716_s_at	1.25593	5.28e-07	0.000982231	GSE13269.muscle.20wk.ND
25475	Lgals5	lectin, galactose binding, soluble 5	gain	1369716_s_at	1.40745	0.000673309	0.0264091	GSE13269.muscle.4wk.HF
25475	Lgals5	lectin, galactose binding, soluble 5	gain	1369716_s_at	1.42224	1.38e-05	0.000798683	GSE13269.muscle.4wk.ND
25475	Lgals5	lectin, galactose binding, soluble 5	gain	1369716_s_at	1.68421	5.61e-06	0.00347873	GSE13269.muscle.8wk.HF
25475	Lgals5	lectin, galactose binding, soluble 5	gain	1369716_s_at	1.4366	1.3e-05	0.00705358	GSE13269.muscle.8wk.ND
25475	Lgals5	lectin, galactose binding, soluble 5	gain	1369716_s_at	0.891947	0.00132111	0.0540341	GSE13270.liver.12wk.HF
25475	Lgals5	lectin, galactose binding, soluble 5	gain	1369716_s_at	0.587998	0.000166824	0.0153597	GSE13270.liver.12wk.ND
25475	Lgals5	lectin, galactose binding, soluble 5	gain	1369716_s_at	0.555739	0.00687241	0.105783	GSE13270.liver.16wk.ND
25475	Lgals5	lectin, galactose binding, soluble 5	gain	1369716_s_at	0.872578	0.000962435	0.0231233	GSE13270.liver.20wk.HF
25475	Lgals5	lectin, galactose binding, soluble 5	gain	1369716_s_at	0.581467	0.00280834	0.0572304	GSE13270.liver.20wk.ND
25475	Lgals5	lectin, galactose binding, soluble 5	gain	1369716_s_at	1.34215	1.22e-07	0.00017652	GSE13270.liver.4wk.HF
25475	Lgals5	lectin, galactose binding, soluble 5	gain	1369716_s_at	0.909282	0.00466695	0.0484547	GSE13270.liver.4wk.ND
25475	Lgals5	lectin, galactose binding, soluble 5	gain	1369716_s_at	1.33378	0.00148009	0.0295178	GSE13270.liver.8wk.HF
25475	Lgals5	lectin, galactose binding, soluble 5	gain	1369716_s_at	0.873244	0.00739004	0.114017	GSE13270.liver.8wk.ND
25556	Il1rl1	interleukin 1 receptor-like 1	loss	1370692_at	-0.408305	0.0487291	0.169349	GSE13268.adipose.20wk.ND
25556	Il1rl1	interleukin 1 receptor-like 1	loss	1370692_at	-0.370279	0.00964114	0.189055	GSE13268.adipose.8wk.ND
25667	Bmp3	bone morphogenetic protein 3	loss	1369773_at	-0.84386	0.00221023	0.0536092	GSE13268.adipose.12wk.HF
25667	Bmp3	bone morphogenetic protein 3	loss	1369773_at	-1.15491	0.00186185	0.0538286	GSE13268.adipose.12wk.ND
25667	Bmp3	bone morphogenetic protein 3	loss	1369773_at	-0.954242	0.00570072	0.0707671	GSE13268.adipose.16wk.HF
25667	Bmp3	bone morphogenetic protein 3	loss	1369773_at	-0.884024	0.00115652	0.0465433	GSE13268.adipose.20wk.HF
25667	Bmp3	bone morphogenetic protein 3	loss	1369773_at	-1.52519	6.51e-05	0.0059282	GSE13268.adipose.20wk.ND
25667	Bmp3	bone morphogenetic protein 3	loss	1369773_at	-0.682627	0.00937895	0.113718	GSE13268.adipose.4wk.HF
25667	Bmp3	bone morphogenetic protein 3	loss	1369773_at	-0.834614	0.000248955	0.0348591	GSE13268.adipose.8wk.ND
25667	Bmp3	bone morphogenetic protein 3	loss	1369773_at	-0.960382	2.84e-05	0.00122865	GSE13269.muscle.4wk.ND
60668	Amph	amphiphysin	loss	1369839_at	-0.504147	0.0358407	0.182383	GSE13268.adipose.16wk.HF
60668	Amph	amphiphysin	loss	1369839_at	-0.632475	0.0346751	0.198002	GSE13268.adipose.8wk.HF
60668	Amph	amphiphysin	loss	1369839_at	-0.89472	0.00590116	0.0587459	GSE13269.muscle.12wk.HF
81678	Itpr2	inositol 1,4,5-triphosphate receptor, type 2	loss	1369676_at	-0.282491	0.0271541	0.177659	GSE13268.adipose.8wk.HF
81678	Itpr2	inositol 1,4,5-triphosphate receptor, type 2	loss	1369676_at	-0.334248	0.0307518	0.108789	GSE13269.muscle.4wk.ND
81678	Itpr2	inositol 1,4,5-triphosphate receptor, type 2	loss	1369676_at	-0.30248	0.00864966	0.0936236	GSE13270.liver.16wk.HF
81678	Itpr2	inositol 1,4,5-triphosphate receptor, type 2	loss	1369676_at	-0.691312	0.00343697	0.0482287	GSE13270.liver.8wk.HF
81678	Itpr2	inositol 1,4,5-triphosphate receptor, type 2	loss	1369676_at	-0.465474	0.0158049	0.164649	GSE13270.liver.8wk.ND
83842	Crot	carnitine O-octanoyltransferase	gain	1368426_at	0.682253	0.0203113	0.154134	GSE13268.adipose.12wk.ND
83842	Crot	carnitine O-octanoyltransferase	gain	1368426_at	0.465077	0.0285913	0.161269	GSE13268.adipose.16wk.HF
83842	Crot	carnitine O-octanoyltransferase	gain	1368426_at	0.662038	0.00837007	0.156229	GSE13268.adipose.16wk.ND
83842	Crot	carnitine O-octanoyltransferase	gain	1368426_at	0.808431	7.43e-05	0.0127307	GSE13268.adipose.20wk.HF
83842	Crot	carnitine O-octanoyltransferase	gain	1368426_at	0.477522	0.00922219	0.0635068	GSE13268.adipose.20wk.ND
83842	Crot	carnitine O-octanoyltransferase	gain	1368426_at	0.380904	0.0181877	0.156021	GSE13268.adipose.4wk.HF
83842	Crot	carnitine O-octanoyltransferase	gain	1368426_at	0.247558	0.0126853	0.124577	GSE13268.adipose.8wk.HF
83842	Crot	carnitine O-octanoyltransferase	gain	1368426_at	-0.398337	0.0310963	0.15846	GSE13269.muscle.12wk.HF
83842	Crot	carnitine O-octanoyltransferase	gain	1368426_at	-0.384463	0.00289244	0.138954	GSE13269.muscle.16wk.ND
83842	Crot	carnitine O-octanoyltransferase	gain	1368426_at	-0.40505	0.00429467	0.0285042	GSE13269.muscle.4wk.ND
83842	Crot	carnitine O-octanoyltransferase	gain	1368426_at	-0.289322	0.0229521	0.158558	GSE13270.liver.16wk.HF
83842	Crot	carnitine O-octanoyltransferase	gain	1368426_at	-0.345222	0.0305987	0.159857	GSE13270.liver.20wk.HF
84016	Grip1	glutamate receptor interacting protein 1	loss	1376988_at	0.364976	0.0470294	0.165967	GSE13268.adipose.20wk.ND
84016	Grip1	glutamate receptor interacting protein 1	loss	1376988_at	1.41783	0.01276	0.125093	GSE13270.liver.12wk.ND
84016	Grip1	glutamate receptor interacting protein 1	loss	1376988_at	0.756459	0.00378799	0.086	GSE13270.liver.4wk.HF
114612	Bat1	HLA-B associated transcript 1	loss	1388158_at	-0.430796	0.00360358	0.0778093	GSE13268.adipose.20wk.HF
114612	Bat1	HLA-B associated transcript 1	loss	1388158_at	-0.455245	0.00252146	0.0308891	GSE13268.adipose.20wk.ND
114612	Bat1	HLA-B associated transcript 1	loss	1388158_at	-0.363951	0.00285439	0.063819	GSE13268.adipose.8wk.HF
114612	Bat1	HLA-B associated transcript 1	loss	1388158_at	-0.261327	0.00871225	0.0741025	GSE13269.muscle.12wk.HF
114612	Bat1	HLA-B associated transcript 1	loss	1388158_at	-0.312009	7.16e-05	0.00889217	GSE13269.muscle.20wk.ND
114612	Bat1	HLA-B associated transcript 1	loss	1388158_at	-0.147246	0.0122786	0.132471	GSE13269.muscle.8wk.HF
114612	Bat1	HLA-B associated transcript 1	loss	1388158_at	-0.227523	0.00552212	0.10325	GSE13270.liver.12wk.HF
114612	Bat1	HLA-B associated transcript 1	loss	1388158_at	-0.354983	0.0224821	0.168157	GSE13270.liver.20wk.ND
114612	Bat1	HLA-B associated transcript 1	loss	1388158_at	-0.401024	0.000945891	0.0194895	GSE13270.liver.4wk.ND
114612	Bat1	HLA-B associated transcript 1	loss	1388158_at	0.26881	0.00689154	0.0712168	GSE13270.liver.8wk.HF
115768	Zfp37	zinc finger protein 37	gain	1370670_at	1.3227	0.0301482	0.127248	GSE13268.adipose.20wk.ND
115768	Zfp37	zinc finger protein 37	gain	1370670_at	-1.91882	0.0110025	0.12668	GSE13269.muscle.8wk.HF
115768	Zfp37	zinc finger protein 37	gain	1370670_at	1.1843	0.00946753	0.129639	GSE13270.liver.8wk.ND
117180	Csde1	cold shock domain containing E1, RNA binding	gain	1370169_at	0.306032	0.0271017	0.173084	GSE13268.adipose.12wk.HF
117180	Csde1	cold shock domain containing E1, RNA binding	gain	1370169_at	0.339721	0.000598542	0.0320753	GSE13268.adipose.8wk.HF
117180	Csde1	cold shock domain containing E1, RNA binding	gain	1370169_at	0.441658	4.16e-05	0.00346979	GSE13269.muscle.12wk.HF
117180	Csde1	cold shock domain containing E1, RNA binding	gain	1370169_at	1.12622	0.000180385	0.00377559	GSE13269.muscle.4wk.ND
117180	Csde1	cold shock domain containing E1, RNA binding	gain	1370169_at	0.280583	0.00566359	0.0645243	GSE13270.liver.20wk.HF
117180	Csde1	cold shock domain containing E1, RNA binding	gain	1370169_at	0.399108	4.5e-06	0.00146498	GSE13270.liver.4wk.ND
171072	Sult1c2	sulfotransferase family, cytosolic, 1C, member 2	loss	1370943_at	-1.82065	0.00359484	0.0816964	GSE13270.liver.12wk.HF
171072	Sult1c2	sulfotransferase family, cytosolic, 1C, member 2	loss	1370943_at	-2.30123	5.82e-05	0.00851551	GSE13270.liver.12wk.ND
171072	Sult1c2	sulfotransferase family, cytosolic, 1C, member 2	loss	1370943_at	-1.16968	0.00657567	0.0802201	GSE13270.liver.16wk.HF
171072	Sult1c2	sulfotransferase family, cytosolic, 1C, member 2	loss	1370943_at	-1.72197	0.000288707	0.0236449	GSE13270.liver.16wk.ND
171072	Sult1c2	sulfotransferase family, cytosolic, 1C, member 2	loss	1370943_at	-1.82507	1.33e-05	0.00262384	GSE13270.liver.20wk.HF
171072	Sult1c2	sulfotransferase family, cytosolic, 1C, member 2	loss	1370943_at	-2.35807	8.13e-07	0.00132336	GSE13270.liver.20wk.ND
171072	Sult1c2	sulfotransferase family, cytosolic, 1C, member 2	loss	1370943_at	-1.9095	2.53e-05	0.00469526	GSE13270.liver.8wk.HF
171072	Sult1c2	sulfotransferase family, cytosolic, 1C, member 2	loss	1370943_at	-1.57136	0.000204254	0.0213373	GSE13270.liver.8wk.ND
171123	Rph3al	rabphilin 3A-like (without C2 domains)	loss	1387176_at	-0.623015	0.00519704	0.0667415	GSE13268.adipose.16wk.HF
171123	Rph3al	rabphilin 3A-like (without C2 domains)	loss	1387176_at	-0.635054	0.012587	0.0752562	GSE13268.adipose.20wk.ND
171123	Rph3al	rabphilin 3A-like (without C2 domains)	loss	1387176_at	-0.634268	0.00206753	0.0320516	GSE13269.muscle.12wk.HF
171123	Rph3al	rabphilin 3A-like (without C2 domains)	loss	1387176_at	-0.216026	0.0188558	0.161646	GSE13269.muscle.8wk.HF
171123	Rph3al	rabphilin 3A-like (without C2 domains)	loss	1387176_at	-0.529699	0.000239023	0.0269775	GSE13269.muscle.8wk.ND
171123	Rph3al	rabphilin 3A-like (without C2 domains)	loss	1387176_at	-0.613269	0.0318354	0.148855	GSE13270.liver.4wk.ND
246327	Prim1	DNA primase, p49 subunit	loss	1388182_at	-0.420277	0.0162135	0.139545	GSE13268.adipose.8wk.HF
246327	Prim1	DNA primase, p49 subunit	loss	1388182_at	-0.377809	0.0491425	0.150668	GSE13269.muscle.4wk.ND
246327	Prim1	DNA primase, p49 subunit	loss	1388182_at	-0.663847	0.0152781	0.11084	GSE13270.liver.20wk.HF
246327	Prim1	DNA primase, p49 subunit	loss	1388182_at	-1.26604	0.00803017	0.120889	GSE13270.liver.4wk.HF
246327	Prim1	DNA primase, p49 subunit	loss	1388182_at	-1.15797	0.0031882	0.046284	GSE13270.liver.8wk.HF
259245	LOC259245	alpha-2u globulin PGCL5	gain	1388031_x_at	3.42013	0.0315995	0.185858	GSE13268.adipose.12wk.HF
259245	LOC259245	alpha-2u globulin PGCL5	gain	1388031_x_at	-2.76671	0.00691894	0.115352	GSE13269.muscle.16wk.HF
259245	LOC259245	alpha-2u globulin PGCL5	gain	1388031_x_at	0.349069	0.0139824	0.105675	GSE13270.liver.20wk.HF
259245	LOC259245	alpha-2u globulin PGCL5	gain	1388031_x_at	4.30843	0.00190376	0.0614907	GSE13270.liver.4wk.HF
259245	LOC259245	alpha-2u globulin PGCL5	gain	1388031_x_at	4.33983	0.0358932	0.158764	GSE13270.liver.4wk.ND
286915	Vom2r53	vomeronasal 2 receptor, 53	loss	1370674_at	0.855816	0.0218137	0.177374	GSE13268.adipose.20wk.HF
286915	Vom2r53	vomeronasal 2 receptor, 53	loss	1370674_at	-1.75885	8.89e-05	0.00514514	GSE13269.muscle.12wk.HF
286915	Vom2r53	vomeronasal 2 receptor, 53	loss	1370674_at	-1.95543	0.0197177	0.181497	GSE13269.muscle.12wk.ND
286915	Vom2r53	vomeronasal 2 receptor, 53	loss	1370674_at	-1.33412	0.0444091	0.140739	GSE13269.muscle.4wk.ND
286915	Vom2r53	vomeronasal 2 receptor, 53	loss	1370674_at	-2.01255	0.0166498	0.152364	GSE13269.muscle.8wk.HF
286918	Mx2	myxovirus (influenza virus) resistance 2	gain	1369202_at	0.601998	0.00764572	0.102011	GSE13268.adipose.12wk.ND
286918	Mx2	myxovirus (influenza virus) resistance 2	gain	1369202_at	1.61099	0.0508366	0.174807	GSE13268.adipose.20wk.ND
286918	Mx2	myxovirus (influenza virus) resistance 2	gain	1369202_at	1.18616	0.00579477	0.0927818	GSE13268.adipose.4wk.HF
286918	Mx2	myxovirus (influenza virus) resistance 2	gain	1369202_at	1.57093	0.00983742	0.1872	GSE13268.adipose.4wk.ND
286918	Mx2	myxovirus (influenza virus) resistance 2	gain	1369202_at	1.06159	0.0190102	0.133235	GSE13269.muscle.4wk.HF
286918	Mx2	myxovirus (influenza virus) resistance 2	gain	1369202_at	1.59488	0.000417252	0.00618845	GSE13269.muscle.4wk.ND
286918	Mx2	myxovirus (influenza virus) resistance 2	gain	1369202_at	1.77435	0.000535271	0.0307062	GSE13270.liver.4wk.HF
286918	Mx2	myxovirus (influenza virus) resistance 2	gain	1369202_at	2.44173	0.00157556	0.0261029	GSE13270.liver.4wk.ND
286984	Vom2r18	vomeronasal 2 receptor, 18	gain	1370645_at	-1.69179	0.00982494	0.155835	GSE13269.muscle.8wk.ND
286985	Vom2r31	vomeronasal 2 receptor, 31	loss	1370653_at	1.39606	0.00109421	0.0417853	GSE13268.adipose.12wk.HF
286985	Vom2r31	vomeronasal 2 receptor, 31	loss	1370653_at	1.12004	0.0246091	0.142375	GSE13270.liver.20wk.HF
286985	Vom2r31	vomeronasal 2 receptor, 31	loss	1370653_at	-1.68732	0.0318924	0.165922	GSE13270.liver.8wk.HF
288770	Naca	nascent-polypeptide-associated complex alpha polypeptide	loss	1371435_at	-0.208586	0.000723609	0.034288	GSE13268.adipose.8wk.HF
288770	Naca	nascent-polypeptide-associated complex alpha polypeptide	loss	1371435_at	0.261776	0.0236669	0.13544	GSE13269.muscle.12wk.HF
288770	Naca	nascent-polypeptide-associated complex alpha polypeptide	loss	1371435_at	0.219801	0.00783402	0.0422071	GSE13269.muscle.4wk.ND
288770	Naca	nascent-polypeptide-associated complex alpha polypeptide	loss	1371435_at	-0.12714	0.000238166	0.0260365	GSE13270.liver.12wk.HF
288770	Naca	nascent-polypeptide-associated complex alpha polypeptide	loss	1371435_at	-0.16844	0.0435589	0.195568	GSE13270.liver.8wk.HF
291182	Stard3nl	STARD3 N-terminal like	loss	1374815_at	-0.128259	0.0159164	0.135182	GSE13268.adipose.12wk.HF
291182	Stard3nl	STARD3 N-terminal like	loss	1374815_at	-0.169292	0.0240571	0.184875	GSE13268.adipose.20wk.HF
291182	Stard3nl	STARD3 N-terminal like	loss	1374815_at	-0.113115	0.0208275	0.161472	GSE13270.liver.20wk.ND
295531	Tnni3k	TNNI3 interacting kinase	loss	1374672_at	2.3913	0.000175445	0.0237984	GSE13269.muscle.16wk.HF
298107	Mup5	major urinary protein 5	gain	1370779_x_at	-2.1796	0.00417094	0.125936	GSE13268.adipose.16wk.ND
298107	Mup5	major urinary protein 5	gain	1370779_x_at	0.651168	0.00748352	0.118265	GSE13270.liver.12wk.HF
298107	Mup5	major urinary protein 5	gain	1370779_x_at	0.830871	0.00658594	0.103117	GSE13270.liver.16wk.ND
298107	Mup5	major urinary protein 5	gain	1370779_x_at	1.13548	0.000119061	0.00824687	GSE13270.liver.20wk.HF
298107	Mup5	major urinary protein 5	gain	1370779_x_at	0.856265	0.0111443	0.117317	GSE13270.liver.20wk.ND
298107	Mup5	major urinary protein 5	gain	1370779_x_at	0.932105	0.00847539	0.0792601	GSE13270.liver.8wk.HF
298107	Mup5	major urinary protein 5	gain	1370779_x_at	0.362572	0.0188044	0.177419	GSE13270.liver.8wk.ND
298109	LOC298109	alpha-2u globulin PGCL2	gain	1370425_at	1.75463	0.0327618	0.174535	GSE13268.adipose.16wk.HF
298109	LOC298109	alpha-2u globulin PGCL2	gain	1370425_at	0.674098	0.0238327	0.0918834	GSE13269.muscle.4wk.ND
298109	LOC298109	alpha-2u globulin PGCL2	gain	1370425_at	-0.264463	0.0149839	0.136372	GSE13270.liver.12wk.ND
298109	LOC298109	alpha-2u globulin PGCL2	gain	1370425_at	-0.28306	0.023521	0.160782	GSE13270.liver.16wk.HF
298109	LOC298109	alpha-2u globulin PGCL2	gain	1370425_at	4.71057	0.0146702	0.165399	GSE13270.liver.4wk.HF
301431	Nif3l1	NIF3 NGG1 interacting factor 3-like 1 (S. pombe)	gain	1384207_at	0.389513	0.0279457	0.174872	GSE13268.adipose.12wk.HF
301431	Nif3l1	NIF3 NGG1 interacting factor 3-like 1 (S. pombe)	gain	1384207_at	0.839474	0.0205866	0.156497	GSE13268.adipose.8wk.HF
301431	Nif3l1	NIF3 NGG1 interacting factor 3-like 1 (S. pombe)	gain	1384207_at	-0.624922	0.034236	0.168513	GSE13269.muscle.12wk.HF
301431	Nif3l1	NIF3 NGG1 interacting factor 3-like 1 (S. pombe)	gain	1384207_at	-1.01773	0.023642	0.140516	GSE13270.liver.20wk.HF
301432	Ppil3	peptidylprolyl isomerase (cyclophilin)-like 3	gain	1375686_at	-0.306246	0.00686267	0.100572	GSE13268.adipose.4wk.HF
301432	Ppil3	peptidylprolyl isomerase (cyclophilin)-like 3	gain	1375686_at	0.347568	0.00356749	0.0663569	GSE13270.liver.12wk.ND
301432	Ppil3	peptidylprolyl isomerase (cyclophilin)-like 3	gain	1375686_at	0.341086	0.0180915	0.122193	GSE13270.liver.20wk.HF
309628	Wdr46	WD repeat domain 46	gain	1374152_at	-0.515459	0.000728251	0.0163165	GSE13268.adipose.20wk.ND
309628	Wdr46	WD repeat domain 46	gain	1374152_at	-0.270634	0.0107459	0.193227	GSE13268.adipose.8wk.ND
309628	Wdr46	WD repeat domain 46	gain	1374152_at	-0.71178	0.00386212	0.0825821	GSE13269.muscle.8wk.HF
309628	Wdr46	WD repeat domain 46	gain	1374152_at	-0.312362	0.0122179	0.123143	GSE13270.liver.12wk.ND
309628	Wdr46	WD repeat domain 46	gain	1374152_at	-0.165215	0.0456098	0.184795	GSE13270.liver.4wk.ND
362251	Rbm39	RNA binding motif protein 39	loss	1399101_at	0.268899	0.013252	0.126981	GSE13268.adipose.12wk.ND
362251	Rbm39	RNA binding motif protein 39	loss	1399101_at	-0.142462	0.034619	0.179605	GSE13268.adipose.16wk.HF
362251	Rbm39	RNA binding motif protein 39	loss	1399101_at	0.288629	0.00226889	0.0290462	GSE13268.adipose.20wk.ND
362251	Rbm39	RNA binding motif protein 39	loss	1399101_at	0.305861	0.00864319	0.0912622	GSE13269.muscle.20wk.ND
362251	Rbm39	RNA binding motif protein 39	loss	1399101_at	-0.147191	0.0615036	0.175506	GSE13269.muscle.4wk.ND
362251	Rbm39	RNA binding motif protein 39	loss	1399101_at	0.182359	0.0242988	0.180161	GSE13269.muscle.8wk.HF
362251	Rbm39	RNA binding motif protein 39	loss	1399101_at	0.181148	0.0129041	0.101253	GSE13270.liver.20wk.HF
362251	Rbm39	RNA binding motif protein 39	loss	1399101_at	0.25329	0.0213927	0.115832	GSE13270.liver.4wk.ND
362251	Rbm39	RNA binding motif protein 39	loss	1399101_at	-0.354462	0.00531947	0.061031	GSE13270.liver.8wk.HF
406160	Btnl8	butyrophilin-like 8	gain	1380834_at	1.44893	0.0103208	0.131119	GSE13270.liver.16wk.ND
406864	Clic1	chloride intracellular channel 1	loss	1375633_at	0.38715	0.0209259	0.152917	GSE13268.adipose.12wk.HF
406864	Clic1	chloride intracellular channel 1	loss	1375633_at	0.332953	0.0200624	0.134389	GSE13268.adipose.16wk.HF
406864	Clic1	chloride intracellular channel 1	loss	1375633_at	0.686714	0.000902643	0.0180807	GSE13268.adipose.20wk.ND
406864	Clic1	chloride intracellular channel 1	loss	1375633_at	-0.666296	0.00521037	0.0667272	GSE13269.muscle.4wk.HF
406864	Clic1	chloride intracellular channel 1	loss	1375633_at	-0.499724	0.00277859	0.0214863	GSE13269.muscle.4wk.ND
406864	Clic1	chloride intracellular channel 1	loss	1375633_at	0.448307	0.0121173	0.122319	GSE13270.liver.20wk.ND
406864	Clic1	chloride intracellular channel 1	loss	1375633_at	0.496595	0.00106668	0.0207858	GSE13270.liver.4wk.ND
497039	Amy2	amylase 2, pancreatic	loss	1369502_a_at	2.97279	0.00441787	0.0607492	GSE13268.adipose.16wk.HF
497039	Amy2	amylase 2, pancreatic	loss	1369502_a_at	0.930736	0.0125415	0.152418	GSE13269.muscle.12wk.ND
497039	Amy2	amylase 2, pancreatic	loss	1369502_a_at	1.33946	0.000691752	0.0268095	GSE13269.muscle.20wk.ND
497039	Amy2	amylase 2, pancreatic	loss	1369502_a_at	1.37159	0.00104966	0.0321615	GSE13269.muscle.4wk.HF
497039	Amy2	amylase 2, pancreatic	loss	1369502_a_at	0.834061	0.00902318	0.0469812	GSE13269.muscle.4wk.ND
497039	Amy2	amylase 2, pancreatic	loss	1369502_a_at	1.41874	0.0016029	0.0722246	GSE13269.muscle.8wk.ND
497039	Amy2	amylase 2, pancreatic	loss	1369502_a_at	-0.446945	0.0103597	0.114287	GSE13270.liver.12wk.ND
497039	Amy2	amylase 2, pancreatic	loss	1369502_a_at	-0.305758	0.00587098	0.0645671	GSE13270.liver.8wk.HF
689226	LOC689226	similar to ubiquitin-conjugating enzyme E2R 2	loss	1372703_at	-0.550987	6.67e-05	0.0118982	GSE13268.adipose.12wk.HF
689226	LOC689226	similar to ubiquitin-conjugating enzyme E2R 2	loss	1372703_at	-0.308025	0.00261896	0.0316658	GSE13268.adipose.20wk.ND
689226	LOC689226	similar to ubiquitin-conjugating enzyme E2R 2	loss	1372703_at	0.599734	0.000749075	0.00895608	GSE13269.muscle.4wk.ND
689226	LOC689226	similar to ubiquitin-conjugating enzyme E2R 2	loss	1372703_at	-0.422133	0.0296515	0.197352	GSE13269.muscle.8wk.HF
689226	LOC689226	similar to ubiquitin-conjugating enzyme E2R 2	loss	1372703_at	0.507616	4.24e-06	0.00311805	GSE13270.liver.16wk.HF
689226	LOC689226	similar to ubiquitin-conjugating enzyme E2R 2	loss	1372703_at	-0.38725	0.02685	0.184702	GSE13270.liver.20wk.ND
689226	LOC689226	similar to ubiquitin-conjugating enzyme E2R 2	loss	1372703_at	-0.31446	0.00145641	0.0249822	GSE13270.liver.4wk.ND
689226	LOC689226	similar to ubiquitin-conjugating enzyme E2R 2	loss	1372703_at	0.266342	0.010198	0.0879923	GSE13270.liver.8wk.HF
* the direction of "CNV status" refers to GK vs. Wistar
* log2FC = log2(fold change represented as GK/Wistar)
* FDR correction using BH method with cut-off = 0.2
* wk: week
* ND: normal diet
* HF: high fat diet
The first part are genes among the prioritized T2D genes.
The second part contains Zfat, which is in the same CNV gain region as mir-30b and mir-30d.
The third part contains other CNV genes which show differential expressions.
